# Supplementary material for: rac-N-{6-[Bromo­(hydr­oxy)meth­yl]-2-pyrid­yl}pivalamide
Source: Acta Crystallogr Sect E Struct Rep Online. 2009 Feb 28;65(Pt 3):o647. doi: 10.1107/S1600536809006795 (PMC2968524; doi:10.1107/S1600536809006795)
Supplement: Supplementary file 2 [file e-65-0o647-Isup2.hkl]

#
# h,k,l, Fc-squared, Fo-squared, sigma(Fo-squared) and status flag
#
data_I
_shelx_title ' new in P 21/c'
_shelx_refln_list_code          4
_shelx_F_calc_maximum      184.17
_exptl_crystal_F_000       584.00
_reflns_d_resolution_high  0.7698
 
loop_
 _symmetry_equiv_pos_as_xyz
 'x, y, z'
 '-x, y+1/2, -z+1/2'
 '-x, -y, -z'
 'x, -y-1/2, z-1/2'
 
_cell_length_a    13.2980
_cell_length_b    10.0848
_cell_length_c     9.4890
_cell_angle_alpha  90.000
_cell_angle_beta  106.858
_cell_angle_gamma  90.000
 
_shelx_F_squared_multiplier     1.000
 
loop_
 _refln_index_h
 _refln_index_k
 _refln_index_l
 _refln_F_squared_calc
 _refln_F_squared_meas
 _refln_F_squared_sigma
 _refln_observed_status
   2   0   0     1494.81      798.32     51.56 o
   3   0   0    33917.02    27618.18   1314.39 o
   4   0   0    15078.01    15101.94    449.82 o
   5   0   0    15520.92    16601.28    543.74 o
   6   0   0     7415.19     7868.70    205.64 o
   7   0   0     7135.26     7745.88    210.33 o
   8   0   0     2411.43     2628.92     81.67 o
   9   0   0     3520.48     3751.94    175.19 o
  10   0   0       92.88       91.48     10.77 o
  11   0   0      859.82      790.99     30.64 o
  12   0   0     2618.37     2325.82    316.25 o
  13   0   0      169.25      162.48     23.30 o
  14   0   0      392.80      389.57     82.54 o
  15   0   0      256.16      266.79     38.41 o
  16   0   0      103.44       36.10     31.45 o
   2   1   0     2246.56     2526.15     60.35 o
   3   1   0        4.95       18.27      2.65 o
   4   1   0      572.93      742.36     49.78 o
   5   1   0       72.45       28.00      5.36 o
   6   1   0      181.16      263.43     10.45 o
   7   1   0      294.44      358.39     20.62 o
   8   1   0      328.46      361.52     13.88 o
   9   1   0     1204.37     1166.24     41.62 o
  10   1   0        2.44       -0.67      7.57 o
  11   1   0        2.28       -0.76      9.76 o
  12   1   0      201.09      242.70     22.43 o
  13   1   0      135.15      125.07     16.06 o
  14   1   0      115.00      129.74     17.40 o
  15   1   0       63.67       39.59     33.70 o
  16   1   0       26.83        6.30     18.11 o
   0   2   0      774.03      394.72     13.20 o
   1   2   0     2741.24     3621.03     72.79 o
   2   2   0     1792.16     2249.73     45.68 o
   3   2   0      293.23      156.60      8.65 o
   4   2   0      157.57      230.30      6.04 o
   5   2   0     2047.37     2251.86     66.23 o
   6   2   0      127.79      136.66      5.80 o
   7   2   0       79.37       91.49      5.56 o
   8   2   0      216.57      236.29      9.62 o
   9   2   0      136.48      143.69      9.54 o
  10   2   0      808.73      846.50     27.50 o
  11   2   0       99.28      103.83     15.79 o
  12   2   0        1.10        8.41     10.05 o
  13   2   0      357.01      418.74     24.11 o
  14   2   0       20.37       48.54     13.98 o
  15   2   0       12.86       28.24     21.78 o
  16   2   0        1.28        2.96     20.78 o
   1   3   0      866.00     1049.61     22.18 o
   2   3   0      111.64      249.92      6.66 o
   3   3   0       30.95       21.78      2.94 o
   4   3   0     1419.22     1069.22     21.60 o
   5   3   0      193.32      118.61      8.59 o
   6   3   0      188.55      278.60      8.76 o
   7   3   0       51.15       31.15      4.50 o
   8   3   0      284.41      322.76     13.40 o
   9   3   0      287.65      281.88     12.77 o
  10   3   0        7.59       21.41     13.01 o
  11   3   0       63.96       80.41     11.53 o
  12   3   0      135.87      162.26     15.01 o
  13   3   0      209.65      245.30     30.19 o
  14   3   0       92.46       90.72     22.78 o
  15   3   0      224.31      256.53     68.98 o
  16   3   0       45.80       44.10     24.52 o
   0   4   0     6682.31     6634.29    206.19 o
   1   4   0    13734.35    13882.30    234.01 o
   2   4   0     7981.60     7641.08    190.24 o
   3   4   0     7235.99     7416.62    123.75 o
   4   4   0     2024.29     1928.80     45.12 o
   5   4   0     3212.90     3082.49     67.87 o
   6   4   0    11486.98    12358.33    299.57 o
   7   4   0     1837.79     1798.99     43.36 o
   8   4   0     1676.65     1655.16     70.17 o
   9   4   0     1395.34     1301.88     41.59 o
  10   4   0      855.08      707.63     53.03 o
  11   4   0      540.10      472.69     24.65 o
  12   4   0      592.44      627.91     44.67 o
  13   4   0      664.84      730.13     91.39 o
  14   4   0      156.31      179.01     25.61 o
  15   4   0      103.57      111.66     49.50 o
   1   5   0      983.18      926.12     32.27 o
   2   5   0       51.91       68.18      6.53 o
   3   5   0      524.45      473.52     14.03 o
   4   5   0        8.52        9.52      6.16 o
   5   5   0       87.43       89.93      5.83 o
   6   5   0      309.87      311.26     13.00 o
   7   5   0      346.89      353.43     19.41 o
   8   5   0       91.41       99.85      8.42 o
   9   5   0      150.21      162.11     14.31 o
  10   5   0      440.24      514.25     36.27 o
  11   5   0       14.64       17.51     12.42 o
  12   5   0      106.19      107.59     15.75 o
  13   5   0       37.02       57.23     16.11 o
  14   5   0       52.15       79.38     18.42 o
  15   5   0      134.86       83.60     24.40 o
   0   6   0     1354.33     1458.63     55.96 o
   1   6   0      706.86      747.26     19.16 o
   2   6   0      456.26      532.38     19.31 o
   3   6   0      694.52      660.89     24.79 o
   4   6   0     1798.20     1732.68     63.73 o
   5   6   0      473.78      497.12     29.93 o
   6   6   0      293.75      267.11     17.54 o
   7   6   0     1033.95     1032.48     30.62 o
   8   6   0      522.41      507.69     25.81 o
   9   6   0      650.91      580.36     39.29 o
  10   6   0      356.42      390.01     46.80 o
  11   6   0      185.12      203.71     17.83 o
  12   6   0      221.95      248.28     22.72 o
  13   6   0      220.07      284.57     24.76 o
  14   6   0       89.71       99.89     44.30 o
   1   7   0       18.34       34.75      9.59 o
   2   7   0       46.78       46.32     10.81 o
   3   7   0       87.81      104.04     10.22 o
   4   7   0        1.66       15.00      8.71 o
   5   7   0       45.52       49.13      9.78 o
   6   7   0        2.12        3.16      8.04 o
   7   7   0      197.13      206.84     20.80 o
   8   7   0       21.62        8.74     10.85 o
   9   7   0       40.47       51.95     10.17 o
  10   7   0       43.95       22.91     17.56 o
  11   7   0       24.16       44.40     26.30 o
  12   7   0      264.37      240.43     28.14 o
  13   7   0       14.97       53.88     30.34 o
   0   8   0      434.35      403.37     38.70 o
   1   8   0      639.70      618.05     44.73 o
   2   8   0      922.23      938.99     44.72 o
   3   8   0      742.80      661.71     26.83 o
   4   8   0      497.25      465.68     29.97 o
   5   8   0      332.48      298.86     26.53 o
   6   8   0      653.85      623.51     29.53 o
   7   8   0      821.86      757.91     55.65 o
   8   8   0      175.29      168.19     15.24 o
   9   8   0      256.92      281.08     65.40 o
  10   8   0      422.66      447.37     42.05 o
  11   8   0       85.25      126.56     25.07 o
  12   8   0       81.99      106.64     18.44 o
  13   8   0      128.03      205.16     42.68 o
   1   9   0      147.79      142.30     14.92 o
   2   9   0      127.35      153.11     15.24 o
   3   9   0       52.15      122.24     36.71 o
   4   9   0        3.89       33.66     11.01 o
   5   9   0       30.77       66.98     22.71 o
   6   9   0       95.65      126.98     15.12 o
   7   9   0       28.12       40.43     17.41 o
   8   9   0       44.40       99.92     21.14 o
   9   9   0       45.63       55.92     19.66 o
  10   9   0       77.04       70.28     21.21 o
  11   9   0      151.67      201.43     29.46 o
  12   9   0       13.83      -10.92     31.37 o
   0  10   0      371.98      467.75     37.07 o
   1  10   0      162.84      180.42     16.45 o
   2  10   0      218.38      253.57     18.61 o
   3  10   0      474.51      491.53     31.00 o
   4  10   0      129.40      115.96     15.86 o
   5  10   0      145.57      149.50     14.04 o
   6  10   0      478.68      445.33     34.45 o
   7  10   0      260.69      338.32     30.87 o
   8  10   0      244.07      266.11     26.16 o
   9  10   0      291.60      264.23     41.40 o
  10  10   0      106.41       92.59     31.60 o
   1  11   0      143.20      111.64     15.57 o
   2  11   0       20.62       37.78     29.82 o
   3  11   0       54.66       50.03     23.69 o
   4  11   0       16.89       28.64     20.16 o
   5  11   0       13.29       29.02     24.44 o
   6  11   0       57.73       53.29     78.18 o
   7  11   0       16.62        0.17     27.03 o
   8  11   0        8.92       34.05     23.76 o
   0  12   0       19.88      -18.60     24.56 o
   1  12   0        4.18       -8.71     19.87 o
   2  12   0       23.44       17.11     28.67 o
   3  12   0       75.01       20.90     24.73 o
   4  12   0       33.33       48.35     24.24 o
   5  12   0        3.84        2.24     20.02 o
   6  12   0        5.35       60.59     36.37 o
   1  13   0        3.36       22.86     22.31 o
   2  13   0        6.06      -28.43     30.37 o
 -16   1   1       33.01       78.42     20.47 o
 -15   1   1        6.21       29.59     13.11 o
 -14   1   1       15.88       20.54     11.68 o
 -13   1   1       31.98       66.33     13.42 o
 -12   1   1      373.81      373.16     21.56 o
 -11   1   1      511.48      520.60     26.21 o
 -10   1   1      231.99      255.98     28.58 o
  -9   1   1      948.58      971.42     41.77 o
  -8   1   1      107.17      131.87      7.35 o
  -7   1   1      141.70      199.59      8.17 o
  -6   1   1       67.63       73.65      4.79 o
  -5   1   1      161.55      332.10      8.35 o
  -4   1   1       58.70       26.71      3.22 o
  -3   1   1     1302.25     2124.38     41.11 o
  -2   1   1       33.19       87.55      3.59 o
  -1   1   1     3180.10     4456.06    142.12 o
   0   1   1      355.62      815.21     71.42 o
   1   1   1     3553.79     2518.59     70.67 o
   2   1   1     1497.55     1992.47     81.76 o
   3   1   1     2695.45     2854.50     69.32 o
   4   1   1     6704.46     6731.55    271.49 o
   5   1   1      233.67      215.67     11.13 o
   6   1   1     2408.65     2388.23     71.83 o
   7   1   1     2397.49     2315.88     62.37 o
   8   1   1      329.85      313.46     14.77 o
   9   1   1      886.28      937.93     38.18 o
  10   1   1     2081.65     2123.23     88.66 o
  11   1   1     1889.01     2067.45    127.84 o
  12   1   1       23.61       63.44      9.75 o
  13   1   1      299.29      363.52     48.52 o
  14   1   1      295.73      319.11     41.96 o
  15   1   1      180.29      178.63     22.04 o
  16   1   1      121.10      105.45     21.64 o
 -16   2   1      355.63      361.01     38.54 o
 -15   2   1      399.36      345.48     34.16 o
 -14   2   1      875.27      872.88     43.48 o
 -13   2   1      525.79      561.17     33.18 o
 -12   2   1     1564.61     1653.78     79.20 o
 -11   2   1     3351.38     3393.90    117.58 o
 -10   2   1     2049.53     2221.41     84.60 o
  -9   2   1     4825.57     5047.85    168.33 o
  -8   2   1     5344.71     5051.32    161.18 o
  -7   2   1     2154.85     1680.56     78.52 o
  -6   2   1     4478.27     4032.61    146.04 o
  -5   2   1    13611.31    13031.41    359.49 o
  -4   2   1     6933.47     6555.06    143.44 o
  -3   2   1    13932.74    13801.75    298.35 o
  -2   2   1    17121.55    18044.32    494.37 o
  -1   2   1     2700.67     2573.19     62.65 o
   0   2   1     4745.19     5140.86    100.21 o
   1   2   1    24405.86    27349.97   1328.98 o
   2   2   1     3181.67     3834.70     69.06 o
   3   2   1     5443.72     6616.67    222.49 o
   4   2   1     4262.27     5141.15    109.56 o
   5   2   1      544.59      558.04     19.17 o
   6   2   1     1255.44     1338.55     36.32 o
   7   2   1     2048.09     2204.67     45.76 o
   8   2   1      622.16      584.61     34.50 o
   9   2   1     2275.31     2406.29     88.69 o
  10   2   1     1093.24     1119.00     50.66 o
  11   2   1       13.68       12.46      8.93 o
  12   2   1      135.70      161.19     27.54 o
  13   2   1      188.57      215.59     19.93 o
  14   2   1       88.45      142.25     19.84 o
  15   2   1      103.05      142.66     26.54 o
 -16   3   1        1.10       -2.80     22.44 o
 -15   3   1       41.27       46.19     21.71 o
 -14   3   1       81.86      117.99     19.51 o
 -13   3   1       59.89       81.38     11.68 o
 -12   3   1       39.34       57.13     13.72 o
 -11   3   1      540.80      568.48     31.79 o
 -10   3   1      702.22      683.61     38.08 o
  -9   3   1      188.05      157.92      9.86 o
  -8   3   1      434.03      372.54     13.27 o
  -7   3   1     1498.61     1410.30     45.97 o
  -6   3   1      669.82      594.40     27.48 o
  -5   3   1       39.21       16.41      5.17 o
  -4   3   1     2699.57     2519.98     65.70 o
  -3   3   1     1390.35     1283.07     26.91 o
  -2   3   1     7512.20     7667.81    125.68 o
  -1   3   1       19.05       32.49      5.02 o
   0   3   1       20.65       36.39      3.91 o
   1   3   1     5845.97     5491.04     93.15 o
   2   3   1     1613.64     1457.52     27.12 o
   3   3   1     1053.04     1001.80     24.08 o
   4   3   1     1546.40     1391.98     46.01 o
   5   3   1     5486.57     5512.43    147.32 o
   6   3   1     1045.44      957.99     29.08 o
   7   3   1      823.60      806.38     23.00 o
   8   3   1      945.25      971.73     27.99 o
   9   3   1     1802.43     1756.08     51.99 o
  10   3   1     2194.29     2299.37    107.09 o
  11   3   1      141.41      200.08     29.40 o
  12   3   1      913.88      971.68     59.59 o
  13   3   1      502.52      529.38     79.29 o
  14   3   1      127.58      169.94     21.95 o
  15   3   1      187.86      151.90     28.39 o
 -16   4   1       50.27       20.08     40.82 o
 -15   4   1       72.17       59.87     20.65 o
 -14   4   1        1.54       13.55     17.42 o
 -13   4   1      153.68      171.97     17.42 o
 -12   4   1      511.83      487.34     39.78 o
 -11   4   1       35.20       47.89     14.56 o
 -10   4   1        3.44       11.67      8.30 o
  -9   4   1        7.68       15.49     10.84 o
  -8   4   1      168.51      186.36     11.24 o
  -7   4   1      228.19      235.90     11.40 o
  -6   4   1        8.28       19.93      6.35 o
  -5   4   1      177.48      131.83      6.90 o
  -4   4   1     1210.53     1403.20     33.65 o
  -3   4   1      297.17      281.65      8.86 o
  -2   4   1      473.04      532.15     11.59 o
  -1   4   1      889.66      842.60     22.99 o
   0   4   1     1763.51     1490.10     41.42 o
   1   4   1     2736.43     2238.26     51.46 o
   2   4   1     1217.68      945.14     18.66 o
   3   4   1     1102.90      886.29     17.53 o
   4   4   1      775.82      602.50     16.45 o
   5   4   1     2005.53     1866.79     68.30 o
   6   4   1     1641.42     1412.42     45.92 o
   7   4   1      537.04      427.40     25.06 o
   8   4   1      886.09      888.19     25.43 o
   9   4   1       43.28       59.20     10.43 o
  10   4   1      497.50      428.63     20.36 o
  11   4   1      276.15      237.17     17.75 o
  12   4   1       15.46       37.98     11.54 o
  13   4   1      136.35      113.03     21.47 o
  14   4   1       29.33        2.18     19.27 o
  15   4   1       31.64        7.08     17.95 o
 -15   5   1        7.80      -17.35     24.14 o
 -14   5   1       56.64       57.41     19.94 o
 -13   5   1        0.97       -2.99     14.07 o
 -12   5   1      175.16      188.30     17.95 o
 -11   5   1       77.57       62.40     28.28 o
 -10   5   1       72.06       60.73      9.27 o
  -9   5   1       42.10       54.33      8.55 o
  -8   5   1       83.52       74.09     11.35 o
  -7   5   1        3.53       14.16      6.16 o
  -6   5   1        1.34       22.20      6.17 o
  -5   5   1     1174.36     1215.19     40.11 o
  -4   5   1        7.95       49.51      6.50 o
  -3   5   1        8.71        0.45      5.25 o
  -2   5   1      308.58      378.69     11.04 o
  -1   5   1      563.54      688.79     17.17 o
   0   5   1      166.10      115.79      6.39 o
   1   5   1      257.85      337.33     15.86 o
   2   5   1      191.62      214.60     10.55 o
   3   5   1      700.13      699.77     18.01 o
   4   5   1      856.22      920.89     33.29 o
   5   5   1     1105.07     1073.49     27.64 o
   6   5   1      280.90      228.42     15.71 o
   7   5   1      187.55      163.17     17.71 o
   8   5   1      399.76      393.47     14.61 o
   9   5   1      311.41      317.92     15.73 o
  10   5   1      350.97      440.90     25.63 o
  11   5   1       70.95       92.16     19.95 o
  12   5   1      225.19      237.84     29.81 o
  13   5   1      139.32      151.60     49.44 o
  14   5   1        1.62        9.43     31.04 o
 -15   6   1      300.94      359.02     62.20 o
 -14   6   1       80.65       58.06     17.52 o
 -13   6   1      376.43      359.40     25.87 o
 -12   6   1      505.40      606.56     39.61 o
 -11   6   1      516.93      466.79     26.17 o
 -10   6   1     1289.63     1197.01     67.22 o
  -9   6   1      932.16      793.84     30.59 o
  -8   6   1     1587.92     1545.04     98.01 o
  -7   6   1      825.48      799.80     30.72 o
  -6   6   1     2736.64     2529.88     70.03 o
  -5   6   1     3542.33     3558.27    110.21 o
  -4   6   1     2308.82     2126.37     74.72 o
  -3   6   1     2462.15     2459.42     65.65 o
  -2   6   1     1717.77     1593.60     37.18 o
  -1   6   1     3874.52     3684.77     76.82 o
   0   6   1     1052.41     1016.47     33.93 o
   1   6   1     1321.56     1326.97     35.95 o
   2   6   1     1182.45     1087.64     48.40 o
   3   6   1     1726.02     1791.38     44.09 o
   4   6   1     1601.53     1568.96     37.02 o
   5   6   1       10.82       15.99      4.67 o
   6   6   1      145.54      161.48      8.91 o
   7   6   1      620.78      565.80     31.60 o
   8   6   1      263.77      263.41     22.21 o
   9   6   1       43.24       62.85     12.52 o
  10   6   1      158.11      156.09     19.83 o
  11   6   1       26.55       39.04     14.91 o
  12   6   1        0.58       50.72     21.82 o
  13   6   1       49.60       17.93     45.18 o
  14   6   1        4.42      -19.28     19.28 o
 -14   7   1        1.47       35.34     20.12 o
 -13   7   1        0.72       26.72     16.15 o
 -12   7   1        5.49       -6.88     12.14 o
 -11   7   1      137.02      108.05     17.68 o
 -10   7   1       32.97       47.24     12.88 o
  -9   7   1       11.57       17.22      7.76 o
  -8   7   1      166.95      156.30     12.43 o
  -7   7   1      122.37      143.82     10.10 o
  -6   7   1      196.50      175.61     11.88 o
  -5   7   1      571.89      617.52     23.98 o
  -4   7   1      715.26      693.57     30.60 o
  -3   7   1     1292.01     1265.32     39.38 o
  -2   7   1     1082.22     1018.39     44.89 o
  -1   7   1      725.02      764.92     32.90 o
   0   7   1     1297.31     1291.47     62.07 o
   1   7   1     1602.21     1592.02     70.27 o
   2   7   1      764.64      745.90     41.81 o
   3   7   1     1772.95     1656.49     68.87 o
   4   7   1     1755.33     1729.02     63.30 o
   5   7   1       90.93       95.41     15.78 o
   6   7   1      782.67      752.80     30.20 o
   7   7   1      970.71      943.18     48.01 o
   8   7   1      374.80      324.93     43.65 o
   9   7   1      339.87      341.91     29.81 o
  10   7   1      238.94      209.07     23.72 o
  11   7   1      347.96      281.86     27.19 o
  12   7   1      250.94      291.38     43.80 o
  13   7   1      165.56      173.48     25.32 o
 -13   8   1       20.57       66.03     25.09 o
 -12   8   1      201.04      165.14     29.32 o
 -11   8   1      248.65      212.31     30.89 o
 -10   8   1       19.90       -6.69     12.94 o
  -9   8   1      137.91       72.22     18.50 o
  -8   8   1      101.92       79.12     12.01 o
  -7   8   1       84.44       60.07      9.79 o
  -6   8   1      567.28      516.17     25.05 o
  -5   8   1      582.72      512.56     26.44 o
  -4   8   1       83.27      112.80     15.55 o
  -3   8   1      503.67      449.08     22.91 o
  -2   8   1      373.85      368.40     22.89 o
  -1   8   1      215.07      250.55     19.29 o
   0   8   1     1531.76     1551.74     55.90 o
   1   8   1      663.00      711.65     29.63 o
   2   8   1      566.81      572.05     32.04 o
   3   8   1      441.19      444.87     35.96 o
   4   8   1      691.00      723.47     53.97 o
   5   8   1      541.54      559.70     23.15 o
   6   8   1      274.84      287.94     35.99 o
   7   8   1      533.73      561.98     27.71 o
   8   8   1      257.40      322.19     21.26 o
   9   8   1      331.65      399.00     43.13 o
  10   8   1       73.42       91.63     24.92 o
  11   8   1      142.85      174.09     46.19 o
  12   8   1      146.46       75.13     25.28 o
 -12   9   1       42.80      114.39     45.94 o
 -11   9   1      122.46      141.40     25.59 o
 -10   9   1       87.44       97.65     20.80 o
  -9   9   1      117.58       94.51     24.99 o
  -8   9   1       42.21       58.45     14.66 o
  -7   9   1       34.21       21.82     12.19 o
  -6   9   1      174.97      159.33     16.24 o
  -5   9   1       13.34        2.33      9.47 o
  -4   9   1       28.16       23.41     10.65 o
  -3   9   1       46.28       33.73     11.23 o
  -2   9   1       86.68       69.64     13.58 o
  -1   9   1       30.27       16.10      9.66 o
   0   9   1      154.16      181.93     14.13 o
   1   9   1        1.11        0.51      9.84 o
   2   9   1       89.84       71.13     23.34 o
   3   9   1        2.78        6.28     10.90 o
   4   9   1      141.86      137.31     13.56 o
   5   9   1       19.03       38.08     17.63 o
   6   9   1        0.37        6.72     13.88 o
   7   9   1       70.24       27.17     18.17 o
   8   9   1       14.75       16.34     23.48 o
   9   9   1       39.50       55.64     23.94 o
  10   9   1       13.02        7.11     20.43 o
  11   9   1        2.03      -10.01     20.32 o
 -10  10   1        7.52       25.43     31.03 o
  -9  10   1      205.35      171.32     25.98 o
  -8  10   1      117.57       82.07     25.11 o
  -7  10   1      204.01      198.94     25.36 o
  -6  10   1      256.02      191.63     26.79 o
  -5  10   1      202.87      166.68     16.76 o
  -4  10   1      141.42       99.09     15.82 o
  -3  10   1      155.28      169.14     28.29 o
  -2  10   1      286.78      313.70     29.59 o
  -1  10   1      163.13      179.96     18.95 o
   0  10   1      395.55      436.21     25.61 o
   1  10   1      132.29      186.96     17.19 o
   2  10   1       39.91       55.13     12.93 o
   3  10   1       87.14       92.41     16.77 o
   4  10   1      111.57      107.74     50.76 o
   5  10   1       56.53       77.99     21.06 o
   6  10   1        0.59       -3.71     16.22 o
   7  10   1       55.36       13.16     21.21 o
   8  10   1        7.75       11.76     17.45 o
   9  10   1       51.86       62.47     20.40 o
  10  10   1        0.37       11.32     37.61 o
  -9  11   1       25.97       46.19     23.57 o
  -8  11   1        2.65       28.31     26.12 o
  -7  11   1        8.55       12.78     20.75 o
  -6  11   1       66.70       47.51     23.79 o
  -5  11   1      128.57      148.89     46.85 o
  -4  11   1       67.39       90.39     28.06 o
  -3  11   1      178.11      234.39     22.74 o
  -2  11   1       34.78       42.40     36.13 o
  -1  11   1      105.87      120.23     22.85 o
   0  11   1      447.24      527.54     30.87 o
   1  11   1       98.97      138.96     22.57 o
   2  11   1      169.73      194.80     23.47 o
   3  11   1      324.47      352.16     27.66 o
   4  11   1       90.23       71.32     19.17 o
   5  11   1      130.78      146.35     23.08 o
   6  11   1      176.17      183.03     26.62 o
   7  11   1       75.91      120.80     28.19 o
   8  11   1      106.71      100.66     30.13 o
  -6  12   1      270.14      246.55     45.13 o
  -5  12   1      213.66      245.01     41.11 o
  -4  12   1       15.15       22.55     26.82 o
  -3  12   1       98.92      103.24     21.38 o
  -2  12   1      208.98      173.88     44.01 o
  -1  12   1       55.80       25.03     19.16 o
   0  12   1       74.99       91.97     23.24 o
   1  12   1      140.62      108.94     22.21 o
   2  12   1      105.53       97.47     22.17 o
   3  12   1      175.66      184.08     28.85 o
   4  12   1       19.29       68.00     23.59 o
   5  12   1       18.54       24.73     22.80 o
   6  12   1      157.50      196.77     29.87 o
  -1  13   1       25.87      -23.29     23.29 o
   0  13   1        7.66       28.75     27.76 o
   1  13   1        1.30       18.97     20.64 o
 -17   0   2       48.19       83.93     34.11 o
 -16   0   2      492.46      539.81     59.68 o
 -15   0   2      372.40      333.62     45.29 o
 -14   0   2      982.95      969.75     93.94 o
 -13   0   2      343.98      342.82     44.59 o
 -12   0   2      738.54      783.75     45.62 o
 -11   0   2     3979.13     4121.77    223.88 o
 -10   0   2      208.62      189.37     19.70 o
  -9   0   2      724.94      722.51     54.13 o
  -8   0   2     4190.22     4896.74    155.27 o
  -7   0   2     6939.07     7889.82    433.10 o
  -6   0   2       21.60       30.21      7.17 o
  -5   0   2       24.27       47.88      6.54 o
  -4   0   2     2834.43     3952.33    131.34 o
  -3   0   2       71.63       35.06      7.88 o
  -2   0   2     6373.41     8871.80    217.04 o
  -1   0   2     1373.68     2271.48     60.22 o
   0   0   2     1400.64      993.72     32.49 o
   1   0   2       34.23      127.30     12.41 o
   2   0   2        5.30       42.22      3.40 o
   3   0   2        3.90       55.80      9.34 o
   4   0   2     1906.92     1808.39     96.51 o
   5   0   2      848.22      680.44     22.86 o
   6   0   2       20.90       90.31      6.92 o
   7   0   2      687.31      637.41     31.69 o
   8   0   2       35.49       43.62      8.24 o
   9   0   2       27.70       29.70      9.70 o
  10   0   2       12.65       22.47     10.53 o
  11   0   2      194.64      226.83     23.57 o
  12   0   2       19.73       43.33     25.32 o
  13   0   2       91.77      117.69     19.84 o
  14   0   2       63.29       49.42     19.18 o
  15   0   2       28.19       -6.72     28.79 o
 -17   1   2       33.59       32.28     24.61 o
 -16   1   2       24.59       27.88     21.36 o
 -15   1   2       99.37       89.22     22.16 o
 -14   1   2      186.44      219.10     20.38 o
 -13   1   2       76.05       71.43     14.59 o
 -12   1   2      826.50      714.51    141.08 o
 -11   1   2      402.02      404.14     23.44 o
 -10   1   2      251.95      219.70     22.38 o
  -9   1   2     1458.78     1455.15     76.10 o
  -8   1   2     1202.72     1232.16     49.22 o
  -7   1   2     4571.76     4739.34    141.58 o
  -6   1   2     4898.99     5509.20    129.56 o
  -5   1   2     3671.25     3488.10     99.69 o
  -4   1   2     7048.21     7180.13    155.44 o
  -3   1   2     7859.37     7755.18    159.98 o
  -2   1   2    15369.54    15791.66    267.26 o
  -1   1   2     9776.68     9545.65    154.50 o
   0   1   2    12894.26    12648.12    317.03 o
   1   1   2    13492.87    13759.63    430.86 o
   2   1   2     9448.08     8655.35    316.17 o
   3   1   2     4914.72     4411.52    126.72 o
   4   1   2     1848.14     1580.49     39.83 o
   5   1   2     5071.58     4407.61    195.61 o
   6   1   2     4228.52     4112.35    181.78 o
   7   1   2     2787.65     2676.01     94.32 o
   8   1   2     1808.99     1784.90     73.02 o
   9   1   2      222.37      213.61     11.41 o
  10   1   2      784.04      765.23     27.81 o
  11   1   2     1280.28     1296.73     65.74 o
  12   1   2      332.96      334.12     32.13 o
  13   1   2      343.40      352.86     45.73 o
  14   1   2      246.98      235.57     21.37 o
  15   1   2      114.16       92.60     18.85 o
 -16   2   2        0.03       63.79     16.61 o
 -15   2   2        3.84      -13.25     21.02 o
 -14   2   2       12.03       15.72     14.72 o
 -13   2   2       10.61        6.81     11.38 o
 -12   2   2        0.77       28.10     10.12 o
 -11   2   2        8.92       20.91      8.81 o
 -10   2   2      298.59      343.34     20.87 o
  -9   2   2       34.61       51.56      5.43 o
  -8   2   2       52.00       32.91      6.74 o
  -7   2   2       19.43       44.25      4.99 o
  -6   2   2     2568.24     2622.05     54.57 o
  -5   2   2       15.38       35.19      5.10 o
  -4   2   2      240.95      402.15      8.83 o
  -3   2   2     1842.72     1589.87     37.97 o
  -2   2   2     1789.14     1406.94     30.25 o
  -1   2   2      131.60       69.54      4.24 o
   0   2   2     8287.04     9042.40    154.58 o
   1   2   2     1622.75     1608.16     28.29 o
   2   2   2      268.98      296.48      7.66 o
   3   2   2        1.14       13.30      3.18 o
   4   2   2       91.59       99.61      6.19 o
   5   2   2      378.42      339.85     11.07 o
   6   2   2      515.65      588.22     16.44 o
   7   2   2      174.88      155.99      6.40 o
   8   2   2       46.97       49.30     12.17 o
   9   2   2        0.51       -7.78     10.00 o
  10   2   2      110.79       81.12      9.37 o
  11   2   2       36.16       35.66     16.89 o
  12   2   2       80.37      146.04     16.36 o
  13   2   2      105.79      105.90     20.58 o
  14   2   2       16.50       25.98     12.12 o
  15   2   2        1.22       -5.52     22.78 o
 -16   3   2       13.52        9.90     18.56 o
 -15   3   2       92.46       62.51     28.04 o
 -14   3   2        2.16       11.67     18.69 o
 -13   3   2       46.34       52.50      8.92 o
 -12   3   2      331.73      327.72     19.85 o
 -11   3   2      134.13      118.36     16.39 o
 -10   3   2        2.99        1.36     12.40 o
  -9   3   2       35.93       54.92      6.53 o
  -8   3   2      131.35      139.33      7.85 o
  -7   3   2       23.29       51.25      5.56 o
  -6   3   2     1529.74     1683.21     58.24 o
  -5   3   2     1812.01     1791.44     40.10 o
  -4   3   2      164.16      145.91      6.63 o
  -3   3   2     3252.49     2927.95    100.95 o
  -2   3   2       73.46      180.31     17.53 o
  -1   3   2     5280.34     4468.10    105.53 o
   0   3   2    12652.34    11448.45    203.53 o
   1   3   2     2241.97     1627.53     33.03 o
   2   3   2     4039.90     3424.27     63.84 o
   3   3   2     1143.41      946.16     17.82 o
   4   3   2     3546.77     3315.63     57.11 o
   5   3   2     2266.68     2209.01     44.59 o
   6   3   2     1189.40     1193.58     25.61 o
   7   3   2     1231.58     1251.12     30.30 o
   8   3   2     1553.64     1557.87     43.94 o
   9   3   2      391.66      328.73     17.44 o
  10   3   2       11.66       13.36      8.65 o
  11   3   2      499.89      479.45     58.00 o
  12   3   2      171.75      188.09     21.67 o
  13   3   2       94.64       84.07     19.20 o
  14   3   2      121.41      113.81     18.79 o
  15   3   2        1.14       24.74     22.00 o
 -16   4   2       90.63       89.97     25.71 o
 -15   4   2      307.30      294.19     28.64 o
 -14   4   2      405.10      472.49     51.65 o
 -13   4   2      726.52      696.08    102.04 o
 -12   4   2      593.61      657.36     50.41 o
 -11   4   2      251.30      203.97     37.04 o
 -10   4   2     1314.37     1314.92     51.84 o
  -9   4   2      765.29      742.46     21.61 o
  -8   4   2     1929.43     1823.78     46.31 o
  -7   4   2      497.84      467.24     24.63 o
  -6   4   2      448.72      424.35     13.55 o
  -5   4   2     2131.66     2246.62     46.89 o
  -4   4   2       86.15      103.95      5.79 o
  -3   4   2      320.49      324.21     11.86 o
  -2   4   2     2623.74     3072.71     54.65 o
  -1   4   2     2408.80     2638.27     43.22 o
   0   4   2      141.15      146.29      5.45 o
   1   4   2      621.71      635.99     16.40 o
   2   4   2      385.01      321.03     13.22 o
   3   4   2       26.60       54.06      7.58 o
   4   4   2      806.77      759.82     25.91 o
   5   4   2      496.64      481.41     13.62 o
   6   4   2        6.13        5.29      3.91 o
   7   4   2        0.51       -5.91      5.91 o
   8   4   2       17.55       12.86      6.96 o
   9   4   2      196.36      168.66     13.52 o
  10   4   2      146.32      163.85     14.98 o
  11   4   2        0.72        0.81     22.91 o
  12   4   2      202.66      243.78     53.44 o
  13   4   2        2.65       44.36     16.16 o
  14   4   2       18.15       66.39     14.59 o
 -15   5   2      115.57      152.78     25.40 o
 -14   5   2      203.74      214.92     24.24 o
 -13   5   2      912.32      917.99     76.88 o
 -12   5   2       72.58       88.28     13.77 o
 -11   5   2      446.12      490.18     24.33 o
 -10   5   2     1502.99     1456.70     63.74 o
  -9   5   2     1338.75     1291.53     43.65 o
  -8   5   2     1699.46     1757.71     48.75 o
  -7   5   2     2148.15     2131.62     61.95 o
  -6   5   2     3835.73     3651.88     85.62 o
  -5   5   2     2355.24     2348.58     49.73 o
  -4   5   2     2689.33     2573.60     69.70 o
  -3   5   2     1582.78     1528.82     60.88 o
  -2   5   2     8594.25     9005.05    307.09 o
  -1   5   2     7374.70     7278.84    156.11 o
   0   5   2     1149.98     1187.37     34.47 o
   1   5   2     4609.86     4893.09     91.08 o
   2   5   2     3054.09     3008.08     70.25 o
   3   5   2     2714.47     2538.24     67.97 o
   4   5   2     3480.90     3311.85     88.61 o
   5   5   2     2403.02     2334.91     73.19 o
   6   5   2     1889.91     1745.74     61.69 o
   7   5   2     2866.87     2811.38     88.83 o
   8   5   2      731.17      710.67     27.96 o
   9   5   2      537.12      521.17     33.92 o
  10   5   2     1683.47     1685.82     74.47 o
  11   5   2      432.18      445.56     37.08 o
  12   5   2      364.78      432.00     36.13 o
  13   5   2      519.22      594.70     51.50 o
  14   5   2      214.59      281.98     26.87 o
 -15   6   2       23.77       13.84     18.25 o
 -14   6   2       30.84       -2.85     14.88 o
 -13   6   2       33.48       33.69     17.26 o
 -12   6   2        6.13        0.15     11.43 o
 -11   6   2      289.64      295.75     20.92 o
 -10   6   2      141.33      161.92     18.19 o
  -9   6   2       29.26       18.64     13.60 o
  -8   6   2      180.54      162.15     11.28 o
  -7   6   2      260.58      293.23     15.67 o
  -6   6   2        0.66       23.74      6.56 o
  -5   6   2      206.66      173.16     10.53 o
  -4   6   2      504.11      487.19     15.61 o
  -3   6   2     1207.17     1114.25     44.31 o
  -2   6   2      735.94      694.24     28.53 o
  -1   6   2      300.09      332.70     22.46 o
   0   6   2       58.49       47.43     11.96 o
   1   6   2      223.94      269.86     18.01 o
   2   6   2      138.07      142.43      6.86 o
   3   6   2       51.80       59.35      5.34 o
   4   6   2       16.43       30.81      8.19 o
   5   6   2       69.64       42.21     12.00 o
   6   6   2       50.61       59.80      9.37 o
   7   6   2        1.13        8.68      5.07 o
   8   6   2       27.74       33.27     13.87 o
   9   6   2      179.03      155.26     21.25 o
  10   6   2        9.02      -10.69     10.69 o
  11   6   2        0.64       15.85     22.84 o
  12   6   2       55.42       31.71     27.46 o
  13   6   2        4.04       21.25     17.37 o
 -14   7   2       46.91       66.01     30.13 o
 -13   7   2        5.97       18.21     19.32 o
 -12   7   2       22.33       43.93     16.74 o
 -11   7   2        7.66       17.97     14.09 o
 -10   7   2       27.83       24.48     14.29 o
  -9   7   2       18.31       18.83     15.45 o
  -8   7   2      119.25      118.42     14.85 o
  -7   7   2       72.60       77.64     11.22 o
  -6   7   2        9.34        6.84      9.28 o
  -5   7   2        6.50       10.77      6.64 o
  -4   7   2       13.20       18.50      8.47 o
  -3   7   2        3.59       -9.21      9.21 o
  -2   7   2       11.21       12.12      9.88 o
  -1   7   2       30.44       36.68      9.01 o
   0   7   2      152.93      160.86     11.27 o
   1   7   2      658.75      688.08     30.91 o
   2   7   2       27.75       36.03      6.95 o
   3   7   2      107.94      104.24     12.70 o
   4   7   2       20.62       32.43     11.58 o
   5   7   2      184.64      206.11     22.03 o
   6   7   2       87.65       55.52     21.04 o
   7   7   2      102.68      128.67     16.11 o
   8   7   2       47.50       40.90     12.21 o
   9   7   2       12.69       10.97     11.89 o
  10   7   2       88.40       59.43     22.74 o
  11   7   2       31.32       -4.11     17.02 o
  12   7   2        0.06      -13.13     23.67 o
 -13   8   2       69.22       71.02     30.56 o
 -12   8   2       72.27       69.25     25.67 o
 -11   8   2      318.36      358.97     32.34 o
 -10   8   2      259.15      245.18     21.36 o
  -9   8   2      206.71      227.61     21.04 o
  -8   8   2      202.95      255.16     43.14 o
  -7   8   2      294.71      315.38     21.71 o
  -6   8   2      139.48      180.42     15.78 o
  -5   8   2      311.74      359.61     27.21 o
  -4   8   2      590.78      609.61     27.59 o
  -3   8   2      175.26      228.98     24.46 o
  -2   8   2      299.41      313.87     17.37 o
  -1   8   2      160.59      115.49     28.17 o
   0   8   2      134.98      140.12     17.16 o
   1   8   2      244.49      246.15     19.63 o
   2   8   2       54.94       77.63      8.89 o
   3   8   2        7.31       21.52      6.84 o
   4   8   2       62.07       42.85     11.82 o
   5   8   2      120.37      115.90     17.64 o
   6   8   2      128.58      162.94     18.76 o
   7   8   2       71.72      115.70     26.09 o
   8   8   2        4.16       14.33     20.01 o
   9   8   2       31.23       51.82     15.66 o
  10   8   2      106.21       96.86     27.76 o
  11   8   2       37.75       78.11     22.50 o
  12   8   2       25.37       24.51     27.76 o
 -12   9   2      187.93      248.24     30.98 o
 -11   9   2       84.92      163.29     36.08 o
 -10   9   2      221.72      222.85     28.69 o
  -9   9   2      379.78      509.64     45.02 o
  -8   9   2      790.33      771.95     37.51 o
  -7   9   2      499.73      542.49     40.04 o
  -6   9   2      103.72      142.06     17.47 o
  -5   9   2      724.99      723.31     35.32 o
  -4   9   2      401.93      488.67     46.85 o
  -3   9   2      404.76      428.08     23.72 o
  -2   9   2      871.83      913.46     49.84 o
  -1   9   2      825.15      942.51     39.30 o
   0   9   2      497.00      504.42     29.10 o
   1   9   2      496.98      529.12     25.82 o
   2   9   2      411.31      352.74     21.49 o
   3   9   2      341.30      320.43     21.10 o
   4   9   2     1465.55     1356.29    181.77 o
   5   9   2      637.74      577.53     96.47 o
   6   9   2      305.63      280.56     31.79 o
   7   9   2      554.32      530.59     42.54 o
   8   9   2      367.54      374.31     39.59 o
   9   9   2      335.46      382.39     51.27 o
  10   9   2      313.62      294.86     33.21 o
 -11  10   2       23.76       -3.77     74.41 o
 -10  10   2        6.10       -0.72     19.65 o
  -9  10   2       94.47       72.87     17.81 o
  -8  10   2      175.23      185.80     20.92 o
  -7  10   2       40.15       57.38     16.13 o
  -6  10   2       22.28       24.36     14.68 o
  -5  10   2      355.66      309.27     25.60 o
  -4  10   2       84.03      107.73     18.59 o
  -3  10   2       34.54       27.94     18.42 o
  -2  10   2      194.84      188.03     17.35 o
  -1  10   2       16.02       42.73     13.13 o
   0  10   2       53.90       47.66     18.63 o
   1  10   2       46.93       42.25     14.86 o
   2  10   2        4.58       -7.86     15.16 o
   3  10   2      212.10      191.45     37.90 o
   4  10   2      123.38      102.91     19.54 o
   5  10   2       11.63       35.85     17.75 o
   6  10   2       15.98       47.25     16.35 o
   7  10   2       35.78        6.39     21.30 o
   8  10   2        3.21       17.29     15.95 o
   9  10   2       11.46      -26.55     30.74 o
  -9  11   2       11.29      -22.14     22.14 o
  -8  11   2       11.51       19.28     20.57 o
  -7  11   2      128.73      100.72     28.82 o
  -6  11   2       91.82      114.81     17.71 o
  -5  11   2       12.00       11.86     21.55 o
  -4  11   2       10.15       12.58     18.26 o
  -3  11   2       40.17       61.51     16.38 o
  -2  11   2        0.50       -1.08     13.70 o
  -1  11   2       47.79       68.77     17.53 o
   0  11   2       69.35       90.99     19.40 o
   1  11   2        0.41       13.68     24.28 o
   2  11   2        0.36       -4.45     18.70 o
   3  11   2       10.05       31.26     16.05 o
   4  11   2        6.17        2.15     18.13 o
   5  11   2       71.20       78.13     20.77 o
   6  11   2        4.84       44.27     18.33 o
   7  11   2        0.81       38.54     27.04 o
  -6  12   2       46.08      106.63     40.65 o
  -5  12   2      225.85      227.50     37.48 o
  -4  12   2       19.20       53.62     22.77 o
  -3  12   2        8.83        0.73     21.17 o
  -2  12   2       46.87       50.89     20.48 o
  -1  12   2        3.44        2.36     22.56 o
   0  12   2        3.72       21.21     18.82 o
   1  12   2        2.95       21.75     22.43 o
   2  12   2        0.00       28.30     24.64 o
   3  12   2       10.28       37.50     22.75 o
   4  12   2        9.08        5.18     25.32 o
   5  12   2       73.46       73.29     30.37 o
 -17   1   3      152.69      165.96     21.80 o
 -16   1   3      127.95      120.18     31.25 o
 -15   1   3       81.11       72.45     16.35 o
 -14   1   3      644.42      698.64     36.46 o
 -13   1   3      114.02       90.06     40.54 o
 -12   1   3      739.08      652.69     68.43 o
 -11   1   3      839.82      806.68     82.04 o
 -10   1   3     1076.48     1090.00     74.40 o
  -9   1   3     2402.13     2307.45    152.60 o
  -8   1   3     3014.21     2798.14    118.05 o
  -7   1   3     2136.71     1685.15     42.46 o
  -6   1   3     1694.61     1335.66     41.58 o
  -5   1   3     9573.58     9312.83    260.66 o
  -4   1   3     3866.05     3139.21     68.08 o
  -3   1   3     8115.24     7603.60    115.44 o
  -2   1   3     3089.03     2829.77     45.48 o
  -1   1   3     5509.61     5549.08     95.64 o
   0   1   3     7385.32     7765.44    211.87 o
   1   1   3      102.03      109.90     14.39 o
   2   1   3     4479.72     4088.38    910.97 o
   3   1   3     5494.50     6050.21    200.34 o
   4   1   3     1784.12     1933.03     60.66 o
   5   1   3       46.07       49.15      4.04 o
   6   1   3     1363.12     1441.22     39.80 o
   7   1   3      639.64      645.64     37.13 o
   8   1   3      389.95      357.53     17.03 o
   9   1   3     1028.86     1027.39     63.64 o
  10   1   3       23.24       28.22      8.02 o
  11   1   3      456.92      462.48     40.01 o
  12   1   3       68.05       75.04     14.29 o
  13   1   3        2.54        4.57     13.20 o
  14   1   3      125.14      143.51     19.42 o
 -17   2   3       30.74       24.12     15.40 o
 -16   2   3       26.66       33.70     23.83 o
 -15   2   3        3.56       27.20     31.79 o
 -14   2   3       99.17       59.95     13.85 o
 -13   2   3        3.68       12.99     15.24 o
 -12   2   3       92.99       91.36     14.13 o
 -11   2   3       92.74       57.03     15.48 o
 -10   2   3      145.83      148.29     10.38 o
  -9   2   3      113.95      125.48     11.45 o
  -8   2   3      213.29      220.16     16.29 o
  -7   2   3      296.95      335.68     14.46 o
  -6   2   3       75.44       97.09      5.98 o
  -5   2   3       24.72       38.08      5.34 o
  -4   2   3        8.77       27.68      3.45 o
  -3   2   3        2.67       49.89      3.75 o
  -2   2   3       14.19       26.87      2.94 o
  -1   2   3       31.52       14.33      2.30 o
   0   2   3       10.93       11.66      2.06 o
   1   2   3      107.14      221.07      6.63 o
   2   2   3       25.64       17.88      3.79 o
   3   2   3     1364.75     1690.97     43.68 o
   4   2   3     1922.71     2329.67     82.11 o
   5   2   3      493.31      481.31     23.96 o
   6   2   3     1092.44     1044.89     28.62 o
   7   2   3      844.21      823.37     21.79 o
   8   2   3      585.86      595.83     21.51 o
   9   2   3      699.54      764.95     34.29 o
  10   2   3     1363.35     1428.33     87.64 o
  11   2   3      585.56      718.78     59.29 o
  12   2   3      240.92      295.12     33.68 o
  13   2   3      261.05      317.70     32.36 o
  14   2   3      112.20      117.54     16.90 o
 -16   3   3      167.03      178.04     44.09 o
 -15   3   3      387.89      485.22     27.12 o
 -14   3   3      398.46      454.45     42.16 o
 -13   3   3     1084.27      978.24     67.81 o
 -12   3   3      510.04      570.38     49.81 o
 -11   3   3     1675.93     1677.74     84.73 o
 -10   3   3     1601.50     1568.26     53.77 o
  -9   3   3     1443.34     1334.77     41.90 o
  -8   3   3     1595.70     1521.40     41.29 o
  -7   3   3     1968.24     1864.17     43.25 o
  -6   3   3     7547.10     7692.76    188.72 o
  -5   3   3     3192.92     3007.56     79.66 o
  -4   3   3     5087.22     5067.04    187.77 o
  -3   3   3     2284.77     2071.88     58.22 o
  -2   3   3     8347.04     8307.14    184.16 o
  -1   3   3     9820.56    10376.98    194.30 o
   0   3   3     1376.16     1294.83     29.70 o
   1   3   3    10423.27    11014.29    229.73 o
   2   3   3     6562.08     6832.31    143.41 o
   3   3   3     4573.16     4394.25     84.98 o
   4   3   3     2510.11     2492.51     52.02 o
   5   3   3     3474.24     3320.37     90.18 o
   6   3   3     1343.00     1238.81     28.15 o
   7   3   3     1517.23     1465.79     54.75 o
   8   3   3     3008.49     2997.26     88.64 o
   9   3   3      460.51      527.13     38.35 o
  10   3   3      381.63      423.60     46.44 o
  11   3   3      333.24      340.60     24.50 o
  12   3   3      291.49      322.56     35.41 o
  13   3   3      189.56      192.59     21.27 o
  14   3   3      135.54      156.73     17.04 o
 -16   4   3       26.58       68.66     28.57 o
 -15   4   3        0.42       29.43     20.68 o
 -14   4   3       55.45       51.00     16.59 o
 -13   4   3       15.24        9.50     17.69 o
 -12   4   3       36.11       17.94     13.03 o
 -11   4   3      339.76      282.64     15.11 o
 -10   4   3        0.70       14.36      8.82 o
  -9   4   3      127.77      103.69     14.13 o
  -8   4   3        3.01       12.92      8.18 o
  -7   4   3        5.88       15.82      7.59 o
  -6   4   3        4.19       11.45      5.41 o
  -5   4   3       18.55       27.74      5.22 o
  -4   4   3      407.34      390.28     10.48 o
  -3   4   3     1263.53     1091.56     21.54 o
  -2   4   3       88.36       55.28      4.70 o
  -1   4   3     2997.97     3624.15     59.72 o
   0   4   3     1075.27      858.99     18.89 o
   1   4   3     1409.87     1213.33     30.59 o
   2   4   3       38.33       27.38      4.33 o
   3   4   3      215.10      170.70      7.16 o
   4   4   3        8.94       11.49      3.71 o
   5   4   3       49.19       71.96      6.21 o
   6   4   3        0.89       -0.74      3.83 o
   7   4   3       19.01       26.38      7.42 o
   8   4   3       49.45       45.59      6.95 o
   9   4   3      196.32      167.23     17.67 o
  10   4   3        3.95       16.61     20.59 o
  11   4   3       45.88       39.24     14.98 o
  12   4   3       38.44       40.45     13.67 o
  13   4   3        3.44       11.31     17.48 o
  14   4   3        0.07       33.40     31.92 o
 -15   5   3        8.79        3.49     21.60 o
 -14   5   3       99.53       74.67     21.23 o
 -13   5   3       51.17       56.04     13.58 o
 -12   5   3        2.10      -12.63     12.91 o
 -11   5   3      162.72      140.85     17.36 o
 -10   5   3      400.49      368.34     22.21 o
  -9   5   3      591.64      557.15     69.23 o
  -8   5   3     1142.00      991.86     32.49 o
  -7   5   3      340.22      258.92     12.19 o
  -6   5   3      612.39      569.92     19.88 o
  -5   5   3     1053.79      945.66     26.13 o
  -4   5   3      642.94      535.94     20.20 o
  -3   5   3     1546.16     1413.99     37.65 o
  -2   5   3     2826.66     2942.28     81.56 o
  -1   5   3       68.20       82.68      7.61 o
   0   5   3        8.92       26.43      4.18 o
   1   5   3     1040.06     1078.25     34.43 o
   2   5   3       95.64      113.66      6.64 o
   3   5   3        5.73       12.20      7.80 o
   4   5   3        2.44       -3.67      4.90 o
   5   5   3      356.73      345.81     24.37 o
   6   5   3        1.39       -8.90      8.90 o
   7   5   3      163.36      167.68     10.11 o
   8   5   3        1.03        1.67      9.07 o
   9   5   3      149.31      127.42     13.18 o
  10   5   3      110.41      100.89     20.00 o
  11   5   3       45.54       50.36     18.04 o
  12   5   3        1.07       16.73     13.83 o
  13   5   3        0.33        2.13     17.83 o
 -15   6   3       32.59       20.74     26.17 o
 -14   6   3       26.12       38.91     17.76 o
 -13   6   3      211.00      178.04     28.37 o
 -12   6   3      213.09      207.90     17.99 o
 -11   6   3        5.29       25.40     15.21 o
 -10   6   3       67.48       81.38     14.94 o
  -9   6   3       71.24       83.05     16.88 o
  -8   6   3      154.03      152.05     18.02 o
  -7   6   3       73.92       66.98     12.98 o
  -6   6   3       52.96       74.64      9.86 o
  -5   6   3       32.85       43.27      8.30 o
  -4   6   3      189.54      178.89     10.91 o
  -3   6   3      361.96      456.74     15.26 o
  -2   6   3      611.94      630.39     18.37 o
  -1   6   3      183.50      173.66     10.07 o
   0   6   3      513.04      553.08     43.29 o
   1   6   3      520.56      572.98     16.31 o
   2   6   3       24.03       22.02      7.62 o
   3   6   3      292.77      302.23     23.54 o
   4   6   3     1239.39     1354.67    109.93 o
   5   6   3      159.32      144.45     13.30 o
   6   6   3       82.32      101.99      9.95 o
   7   6   3      557.93      554.32     31.01 o
   8   6   3       71.17       66.28     14.57 o
   9   6   3      624.23      674.06     49.44 o
  10   6   3      261.07      284.29     23.84 o
  11   6   3       49.66       19.67     12.51 o
  12   6   3      266.94      262.03     30.76 o
 -14   7   3      153.29      186.55     46.49 o
 -13   7   3      331.85      329.37     55.16 o
 -12   7   3     1004.89      949.67     60.92 o
 -11   7   3      510.30      477.16     28.88 o
 -10   7   3      615.38      507.47     29.92 o
  -9   7   3      478.42      431.74     26.40 o
  -8   7   3      944.88      905.03     75.88 o
  -7   7   3     2278.49     2200.85     69.16 o
  -6   7   3      682.22      552.95     26.83 o
  -5   7   3     1929.64     1878.49     58.59 o
  -4   7   3     3345.46     3138.74    144.70 o
  -3   7   3      880.10      863.66     40.48 o
  -2   7   3      240.43      211.62     19.85 o
  -1   7   3     2658.66     2671.08    101.21 o
   0   7   3     3646.43     3870.85    120.56 o
   1   7   3     1441.43     1414.98     38.09 o
   2   7   3     2095.30     2214.20    133.80 o
   3   7   3      578.88      519.15     30.95 o
   4   7   3     1242.68     1204.77     91.74 o
   5   7   3     1702.22     1619.10     69.13 o
   6   7   3      325.55      320.91     36.92 o
   7   7   3     1135.71     1086.68     68.27 o
   8   7   3     1082.80     1203.89     93.50 o
   9   7   3      152.16      131.26     23.92 o
  10   7   3      161.29      186.58     22.51 o
  11   7   3      368.94      353.23     69.78 o
  12   7   3       98.66       57.94     48.76 o
 -13   8   3        2.15       20.32     14.82 o
 -12   8   3       28.04       27.25     19.45 o
 -11   8   3        8.65        7.32     15.82 o
 -10   8   3       56.25       41.89     14.82 o
  -9   8   3       90.48      104.20     22.67 o
  -8   8   3       10.15       15.07     13.09 o
  -7   8   3      234.23      210.51     26.92 o
  -6   8   3      195.35      162.50     16.08 o
  -5   8   3      390.39      444.98     24.64 o
  -4   8   3      153.17      169.48     25.70 o
  -3   8   3      348.58      370.10     21.04 o
  -2   8   3       29.43       28.18      9.01 o
  -1   8   3      201.01      186.54     51.02 o
   0   8   3      100.38      134.70     17.24 o
   1   8   3        8.56        7.34     12.54 o
   2   8   3      343.88      356.74     34.34 o
   3   8   3      281.49      288.71     23.31 o
   4   8   3        1.90       23.67     11.92 o
   5   8   3       11.92       -4.02     15.17 o
   6   8   3       26.27       32.43     17.12 o
   7   8   3        4.57      -15.28     15.28 o
   8   8   3       90.91       81.77     29.86 o
   9   8   3       54.29       42.68     23.51 o
  10   8   3        4.00       20.14     18.81 o
  11   8   3        4.31       23.87     20.33 o
 -12   9   3        5.23       57.05     21.59 o
 -11   9   3       18.39       -2.68     24.55 o
 -10   9   3       14.75       34.30     16.48 o
  -9   9   3       24.93       35.43     13.51 o
  -8   9   3       99.09      135.63     74.50 o
  -7   9   3       72.64       24.33     14.82 o
  -6   9   3      135.32      170.69     19.79 o
  -5   9   3       35.42       41.13     15.60 o
  -4   9   3      124.80      115.54     16.04 o
  -3   9   3        0.13       -7.25     11.52 o
  -2   9   3        4.51        6.11     14.84 o
  -1   9   3        3.22       17.58     10.31 o
   0   9   3       67.58       48.01     10.47 o
   1   9   3        0.81        2.16     14.03 o
   2   9   3       28.17       62.81     20.97 o
   3   9   3       23.02       41.94     15.81 o
   4   9   3       33.51       34.90     20.30 o
   5   9   3       46.17       43.53     15.73 o
   6   9   3      170.74      129.62     60.41 o
   7   9   3        3.36      -18.64     18.64 o
   8   9   3        4.17       27.53     25.02 o
   9   9   3      102.02       78.25     26.14 o
  10   9   3       16.83        0.60     22.88 o
 -11  10   3       48.39       62.53     22.38 o
 -10  10   3       76.78       80.69     25.16 o
  -9  10   3       33.56       27.50     19.93 o
  -8  10   3       83.54       90.46     15.90 o
  -7  10   3       87.74       49.70     17.11 o
  -6  10   3        5.53        9.49     12.08 o
  -5  10   3        1.74       22.01     27.02 o
  -4  10   3       34.94       10.72     18.15 o
  -3  10   3       13.10        8.66     27.86 o
  -2  10   3       55.38       89.40     16.48 o
  -1  10   3        4.53        3.08     10.66 o
   0  10   3        6.92       29.97     15.60 o
   1  10   3       92.23      129.74     21.34 o
   2  10   3      132.14      156.06     24.81 o
   3  10   3      117.08      159.01     27.23 o
   4  10   3        9.26       30.73     16.89 o
   5  10   3       49.85       72.92     19.39 o
   6  10   3      157.82      185.63     54.27 o
   7  10   3       39.63       44.44     27.98 o
   8  10   3       56.88       10.11     31.60 o
  -9  11   3      119.04       66.74     27.18 o
  -8  11   3       62.69       50.71     23.74 o
  -7  11   3      232.18      228.53     23.56 o
  -6  11   3      542.67      515.52     37.08 o
  -5  11   3      153.67       66.10     25.48 o
  -4  11   3      122.55      153.02     29.77 o
  -3  11   3      216.68      186.05     19.62 o
  -2  11   3      206.88      193.66     27.42 o
  -1  11   3      238.96      226.62     29.98 o
   0  11   3      144.09      179.34     27.09 o
   1  11   3      334.98      355.61     47.96 o
   2  11   3      455.75      419.22     35.86 o
   3  11   3       58.00       98.82     31.41 o
   4  11   3        9.90       41.46     17.45 o
   5  11   3      238.72      199.81     24.66 o
   6  11   3      255.18      264.50     37.12 o
  -6  12   3       23.50        8.45     25.90 o
  -5  12   3       15.27       23.57     16.61 o
  -4  12   3       36.85       47.92     24.71 o
  -3  12   3       59.36      100.08     25.80 o
  -2  12   3        8.22       33.25     22.23 o
  -1  12   3        0.21      -17.81     18.05 o
   0  12   3       45.66       88.62     26.25 o
   1  12   3        2.95       14.34     26.07 o
   2  12   3       25.13       33.73     32.94 o
   3  12   3       99.01      120.66     26.99 o
   4  12   3        0.31      -34.83     41.85 o
 -17   0   4       73.26      130.22     23.38 o
 -16   0   4        1.51       34.64     20.34 o
 -15   0   4      160.61      197.33     59.00 o
 -14   0   4       17.22       39.73     16.67 o
 -13   0   4        6.71       23.76     12.73 o
 -12   0   4      456.91      420.90     80.87 o
 -11   0   4      541.25      554.62     88.15 o
 -10   0   4      464.01      474.80     31.37 o
  -9   0   4      395.71      413.73     45.54 o
  -8   0   4     1597.67     1651.87     67.04 o
  -7   0   4      698.17      814.45     74.08 o
  -6   0   4     3946.75     4627.59    118.66 o
  -5   0   4     1699.14     2091.22     54.31 o
  -4   0   4     3022.29     3223.17     80.34 o
  -3   0   4    10458.43    11403.61    287.91 o
  -2   0   4     1568.25     1505.20     42.08 o
  -1   0   4    10071.58     9960.41    241.12 o
   0   0   4     4560.85     4080.58    143.15 o
   1   0   4     7059.48     6621.79    314.61 o
   2   0   4     5851.73     5648.35    194.38 o
   3   0   4     4211.48     3924.82    166.02 o
   4   0   4     4564.37     4943.06    273.05 o
   5   0   4     2474.67     2492.00    190.90 o
   6   0   4     4230.92     4377.90    191.17 o
   7   0   4     1516.68     1600.32     61.47 o
   8   0   4     2533.20     2699.36    219.99 o
   9   0   4      740.18      879.46     74.21 o
  10   0   4      684.54      666.68     47.56 o
  11   0   4     1123.93     1148.75     64.08 o
  12   0   4      218.22      296.83     64.92 o
  13   0   4      582.07      615.78     49.20 o
  14   0   4      241.71      174.23     40.62 o
 -17   1   4      158.03      247.51     38.40 o
 -16   1   4      266.30      245.24     38.25 o
 -15   1   4      336.95      377.73     49.30 o
 -14   1   4      420.70      375.10     39.21 o
 -13   1   4      887.44      813.00     71.33 o
 -12   1   4      842.62      846.77     80.24 o
 -11   1   4     1182.39     1171.94     55.45 o
 -10   1   4     1704.49     1535.50     93.19 o
  -9   1   4     1419.53     1433.72     59.65 o
  -8   1   4     1931.76     1963.87     68.06 o
  -7   1   4      836.43      932.86     22.76 o
  -6   1   4     1324.02     1323.28     25.96 o
  -5   1   4     2494.14     2972.71     55.60 o
  -4   1   4     1632.56     2011.47     40.26 o
  -3   1   4      966.99     1158.11     19.22 o
  -2   1   4       30.11       14.35      2.62 o
  -1   1   4     2759.52     3181.02     60.98 o
   0   1   4     2292.59     2569.66     59.20 o
   1   1   4       75.36       84.10      5.04 o
   2   1   4      270.04      290.00      7.49 o
   3   1   4      877.68      938.75     22.84 o
   4   1   4     1928.04     1924.76     63.01 o
   5   1   4      320.81      314.19     12.18 o
   6   1   4      289.20      268.91     14.17 o
   7   1   4      235.94      233.14      8.34 o
   8   1   4      264.92      220.75     10.23 o
   9   1   4      474.47      538.57     21.45 o
  10   1   4        5.53        4.28     20.62 o
  11   1   4       58.82       55.89     16.55 o
  12   1   4      134.54      159.05     15.48 o
  13   1   4        2.99       13.42     10.72 o
 -17   2   4       16.37       32.70     25.51 o
 -16   2   4       79.10       58.83     16.30 o
 -15   2   4        0.58        3.75     13.98 o
 -14   2   4      108.51      136.37     48.20 o
 -13   2   4       28.81       25.40     14.26 o
 -12   2   4       10.21       36.69     14.71 o
 -11   2   4      695.82      713.12     45.31 o
 -10   2   4        1.09        8.23      6.07 o
  -9   2   4      233.89      193.44     10.96 o
  -8   2   4      594.28      567.94     19.71 o
  -7   2   4     1066.70     1025.40     29.69 o
  -6   2   4      133.70      125.46      6.45 o
  -5   2   4       82.06       73.07      4.86 o
  -4   2   4      323.26      338.51     10.94 o
  -3   2   4        4.71       18.72      3.62 o
  -2   2   4     4726.03     5213.58    113.64 o
  -1   2   4      115.96      117.09      6.18 o
   0   2   4      232.24      228.97      7.26 o
   1   2   4      458.04      511.41     10.49 o
   2   2   4       97.26       90.31      3.46 o
   3   2   4        5.32       14.43      4.75 o
   4   2   4      106.36      102.33     18.96 o
   5   2   4      124.62      116.10      8.92 o
   6   2   4       53.41       56.62      5.14 o
   7   2   4       42.48       41.46      5.16 o
   8   2   4        4.83       -3.75      3.91 o
   9   2   4       53.70       42.85     11.23 o
  10   2   4       32.66       37.29      8.59 o
  11   2   4        0.72       -3.67     11.21 o
  12   2   4       84.59       77.38     14.83 o
  13   2   4        5.13        1.69     14.84 o
 -16   3   4      159.16      194.89     42.17 o
 -15   3   4       61.87       71.38     16.67 o
 -14   3   4      215.87      308.86     41.47 o
 -13   3   4      245.26      249.75     34.46 o
 -12   3   4      900.01      924.85     70.53 o
 -11   3   4      474.16      514.68     23.26 o
 -10   3   4      197.51      161.07     11.01 o
  -9   3   4      222.18      186.44     12.11 o
  -8   3   4      755.24      771.25     52.61 o
  -7   3   4     1829.20     1826.16     74.10 o
  -6   3   4       97.06      121.30      7.34 o
  -5   3   4      659.12      740.01     19.91 o
  -4   3   4      490.66      680.88     20.06 o
  -3   3   4      113.01      133.46      4.93 o
  -2   3   4      208.72      265.08     14.70 o
  -1   3   4      253.09      423.90     14.63 o
   0   3   4     1134.27     1405.58     31.02 o
   1   3   4      283.74      307.18      7.33 o
   2   3   4       12.23       28.24      2.80 o
   3   3   4       57.17       58.49      3.43 o
   4   3   4      252.35      254.30      7.69 o
   5   3   4       48.10       47.63      4.15 o
   6   3   4      226.49      226.63     11.23 o
   7   3   4      156.78      168.72     10.85 o
   8   3   4        7.39       -0.88      5.57 o
   9   3   4        6.26       10.78      9.08 o
  10   3   4        0.00       12.46     16.34 o
  11   3   4       24.79       42.29     12.35 o
  12   3   4       14.86       22.31      9.54 o
  13   3   4       17.54        9.60     10.02 o
 -16   4   4        0.28       -2.81     14.64 o
 -15   4   4       24.13       36.22     23.95 o
 -14   4   4       94.18      145.02     24.52 o
 -13   4   4        1.04        7.04     11.13 o
 -12   4   4       14.98       20.12     14.38 o
 -11   4   4      431.82      433.15     21.39 o
 -10   4   4       89.91       91.88     12.13 o
  -9   4   4      212.27      210.71     22.71 o
  -8   4   4      671.60      632.56     28.02 o
  -7   4   4      637.29      719.33     22.48 o
  -6   4   4      210.08      215.24      9.72 o
  -5   4   4     1715.20     1736.79     38.37 o
  -4   4   4     1579.15     1585.96     54.81 o
  -3   4   4     1415.04     1478.85     55.66 o
  -2   4   4     4844.15     5091.42    131.64 o
  -1   4   4      965.14      976.62     18.07 o
   0   4   4     2686.23     2623.28     67.53 o
   1   4   4     5025.11     5363.94    133.47 o
   2   4   4     3075.02     2985.89     60.55 o
   3   4   4      969.50      905.40     19.47 o
   4   4   4     2630.74     2698.24    103.27 o
   5   4   4     4145.88     4182.43    110.03 o
   6   4   4      615.57      647.89     24.24 o
   7   4   4     1606.85     1598.04     87.34 o
   8   4   4     1086.21     1138.63     41.53 o
   9   4   4      687.97      609.33     42.65 o
  10   4   4      523.65      496.86     55.55 o
  11   4   4      283.88      268.84     28.22 o
  12   4   4      434.78      417.47     86.69 o
  13   4   4      203.58      192.69     31.28 o
 -15   5   4      200.97      163.75     23.46 o
 -14   5   4      287.02      227.90     43.05 o
 -13   5   4      542.12      490.97     31.06 o
 -12   5   4      299.54      297.63     31.92 o
 -11   5   4      561.12      547.70     30.55 o
 -10   5   4     1610.40     1524.47     55.41 o
  -9   5   4     1509.54     1526.72     54.39 o
  -8   5   4      480.17      464.24     41.91 o
  -7   5   4     1138.82     1133.02     34.80 o
  -6   5   4     1596.00     1646.62     47.87 o
  -5   5   4      773.43      756.98     23.91 o
  -4   5   4     3216.35     3250.13     64.62 o
  -3   5   4     2086.54     2282.76     45.90 o
  -2   5   4     1347.66     1306.74     26.96 o
  -1   5   4     1270.64     1208.69     33.77 o
   0   5   4      565.36      512.58     18.81 o
   1   5   4      592.84      548.92     19.64 o
   2   5   4     1702.30     1582.85     38.89 o
   3   5   4     1398.13     1330.67     43.23 o
   4   5   4       20.12       30.05      7.13 o
   5   5   4     1108.06     1098.53     40.28 o
   6   5   4      315.63      304.50     19.60 o
   7   5   4       25.64       31.18      8.22 o
   8   5   4      273.08      240.99     19.57 o
   9   5   4      308.79      203.74     51.16 o
  10   5   4      110.97       81.18     15.73 o
  11   5   4        2.56       10.22     13.73 o
  12   5   4       20.98       14.29     14.34 o
 -15   6   4       49.05      111.11     25.15 o
 -14   6   4      121.83      156.23     26.09 o
 -13   6   4      289.71      419.12     81.11 o
 -12   6   4      152.78      204.50     23.84 o
 -11   6   4       91.61      120.81     15.96 o
 -10   6   4      296.37      422.59     45.80 o
  -9   6   4      511.57      570.68     29.30 o
  -8   6   4     2327.61     2482.08     79.97 o
  -7   6   4      522.88      545.23     25.61 o
  -6   6   4      139.20      158.31     13.17 o
  -5   6   4     1125.46     1127.86     35.16 o
  -4   6   4      168.06      143.88     11.18 o
  -3   6   4      808.11      839.84     26.01 o
  -2   6   4     1398.93     1474.09     33.54 o
  -1   6   4      689.03      707.26     29.26 o
   0   6   4      141.12      155.75     15.17 o
   1   6   4       38.09       48.95     10.72 o
   2   6   4        4.74       16.47      9.12 o
   3   6   4      290.02      267.20     13.45 o
   4   6   4      596.85      507.56     31.03 o
   5   6   4        8.69       10.85      8.94 o
   6   6   4      275.66      258.68     47.80 o
   7   6   4       94.20       78.78     19.39 o
   8   6   4       50.91       46.36     39.94 o
   9   6   4      104.40      107.20     20.53 o
  10   6   4      334.55      277.29     30.62 o
  11   6   4       60.52       75.51     13.33 o
  12   6   4       18.75       11.57     15.76 o
 -14   7   4       11.48       40.88     17.95 o
 -13   7   4      206.14      225.64     26.30 o
 -12   7   4        1.34       33.09     18.59 o
 -11   7   4       49.01       68.00     12.23 o
 -10   7   4      178.49      232.24     24.68 o
  -9   7   4       13.18       14.40     13.23 o
  -8   7   4        1.96      -11.89     11.89 o
  -7   7   4      432.78      447.57     23.94 o
  -6   7   4      371.01      372.58     20.12 o
  -5   7   4       28.06       32.74     10.30 o
  -4   7   4       65.07       75.08      9.45 o
  -3   7   4       30.55       32.66      8.98 o
  -2   7   4      168.65      161.51     15.52 o
  -1   7   4      434.33      382.55     16.94 o
   0   7   4      150.72      158.87     13.31 o
   1   7   4       46.52       73.77     12.69 o
   2   7   4      172.01      179.51     26.19 o
   3   7   4       57.37       74.33     10.54 o
   4   7   4      204.69      193.41     21.58 o
   5   7   4       73.96      131.38     25.29 o
   6   7   4       23.46       47.22     13.51 o
   7   7   4       40.87       56.84     27.46 o
   8   7   4       64.13       98.89     20.92 o
   9   7   4       91.99      100.19     15.71 o
  10   7   4        2.55        3.16     16.83 o
  11   7   4       38.71       34.43     25.69 o
 -13   8   4        5.13       34.50     18.80 o
 -12   8   4        7.70       16.25     13.93 o
 -11   8   4        2.32       -6.72     17.32 o
 -10   8   4        1.08       29.61     16.36 o
  -9   8   4       53.20       44.28     13.16 o
  -8   8   4      147.26      200.27     19.18 o
  -7   8   4        9.57       -6.13     11.45 o
  -6   8   4        7.44       18.53     11.26 o
  -5   8   4      737.65      857.08     36.10 o
  -4   8   4      120.53      114.54     13.46 o
  -3   8   4       16.41       17.79      9.52 o
  -2   8   4      751.63      761.60     34.89 o
  -1   8   4      756.43      774.85     31.88 o
   0   8   4      142.07      168.93      8.72 o
   1   8   4      307.83      293.08     35.30 o
   2   8   4      376.01      323.75     32.27 o
   3   8   4      625.22      649.61     54.10 o
   4   8   4      581.70      569.58     52.77 o
   5   8   4      126.94      117.40     19.22 o
   6   8   4      478.25      488.13     46.86 o
   7   8   4      655.82      533.83     59.01 o
   8   8   4       74.19       25.47     19.05 o
   9   8   4       51.23       28.27     20.08 o
  10   8   4      298.19      219.88     27.11 o
 -12   9   4      135.63      157.38     33.55 o
 -11   9   4      251.33      264.40     24.61 o
 -10   9   4      185.92      153.18     35.86 o
  -9   9   4      433.15      407.11     29.72 o
  -8   9   4      253.40      234.18     21.55 o
  -7   9   4      186.06      168.74     20.84 o
  -6   9   4      391.45      440.58     43.45 o
  -5   9   4      388.08      440.46     47.39 o
  -4   9   4      534.94      619.30     32.86 o
  -3   9   4     1429.61     1513.83    100.55 o
  -2   9   4      461.88      538.99     62.94 o
  -1   9   4      150.40      169.24     13.84 o
   0   9   4      406.16      515.88     32.34 o
   1   9   4      136.72      148.57     20.96 o
   2   9   4      428.99      482.22     71.87 o
   3   9   4      542.22      562.12     67.55 o
   4   9   4       56.74       98.19     17.04 o
   5   9   4       11.73        9.06     14.89 o
   6   9   4       76.44      104.25     52.31 o
   7   9   4        0.94       24.31     21.76 o
   8   9   4       15.53       27.46     22.51 o
   9   9   4       52.55       30.27     22.22 o
 -10  10   4       61.09       97.51     24.03 o
  -9  10   4      172.34      180.24     25.58 o
  -8  10   4      248.04      343.27     46.99 o
  -7  10   4      175.33      233.82     30.62 o
  -6  10   4       98.34      160.02     21.37 o
  -5  10   4       26.08       13.37     16.80 o
  -4  10   4       55.68       95.25     17.18 o
  -3  10   4      406.04      384.52     26.72 o
  -2  10   4      315.02      325.15     34.22 o
  -1  10   4       40.27       58.39     20.40 o
   0  10   4      217.20      220.80     33.15 o
   1  10   4      157.49      203.36     44.66 o
   2  10   4        5.82        7.11     29.84 o
   3  10   4       93.06      108.73     23.06 o
   4  10   4      231.47      238.78     24.72 o
   5  10   4      255.58      283.26     33.06 o
   6  10   4       82.95       63.64     21.96 o
   7  10   4        2.97      -11.81     18.01 o
  -8  11   4        1.45       -8.32     18.88 o
  -7  11   4       14.48       21.52     20.20 o
  -6  11   4        2.44        2.41     16.13 o
  -5  11   4        1.78       27.91     22.67 o
  -4  11   4        8.80      -22.27     22.27 o
  -3  11   4        7.25      -11.59     15.89 o
  -2  11   4        8.38       63.64     24.78 o
  -1  11   4        2.57       42.00     35.89 o
   0  11   4        1.15       22.20     20.35 o
   1  11   4       26.92       22.22     21.63 o
   2  11   4        5.10       -8.53     35.90 o
   3  11   4       47.25       53.35     29.64 o
   4  11   4        8.48       11.47     28.52 o
   5  11   4        1.74        8.09     22.56 o
  -5  12   4        0.02      -26.23     26.23 o
  -4  12   4        2.01        1.93     22.44 o
  -3  12   4       15.98       30.74     24.11 o
  -2  12   4       26.33       41.84     25.68 o
  -1  12   4        8.22      -27.35     27.35 o
   0  12   4        2.30        9.26     21.13 o
   1  12   4       14.98        4.83     23.50 o
   2  12   4        4.78       35.46     22.01 o
 -17   1   5       40.34       52.76     33.57 o
 -16   1   5       91.14       90.93     17.83 o
 -15   1   5       79.93       77.24     20.99 o
 -14   1   5      227.39      187.23     26.55 o
 -13   1   5       24.52       15.70     12.46 o
 -12   1   5      138.23       86.53     21.66 o
 -11   1   5      164.15      136.57     17.95 o
 -10   1   5      110.12      108.53     13.69 o
  -9   1   5      240.81      221.48     13.75 o
  -8   1   5      177.81      176.31     10.42 o
  -7   1   5      358.15      386.76     12.23 o
  -6   1   5       98.99       97.13      6.65 o
  -5   1   5      507.08      430.88     12.46 o
  -4   1   5      248.49      240.87      6.88 o
  -3   1   5     1872.41     1893.47     39.84 o
  -2   1   5      117.08       81.94      4.27 o
  -1   1   5      227.17      368.50     11.21 o
   0   1   5      943.45      814.47     23.33 o
   1   1   5       16.33        6.67      1.89 o
   2   1   5      174.22      192.25     11.51 o
   3   1   5       55.85       71.95      8.46 o
   4   1   5       41.94       50.20      9.79 o
   5   1   5       24.92       43.09     13.01 o
   6   1   5       98.13       83.87      5.77 o
   7   1   5       56.44       43.19      2.59 o
   8   1   5      127.24      120.24     15.22 o
   9   1   5       17.59       17.15      6.91 o
  10   1   5      209.64      175.94     21.06 o
  11   1   5       93.10       79.68     14.46 o
  12   1   5       12.74       -1.67     26.94 o
  13   1   5       22.32       -1.37     67.73 o
 -16   2   5       78.26       54.52     18.96 o
 -15   2   5      167.47      155.66     18.80 o
 -14   2   5      620.40      601.16     37.11 o
 -13   2   5      616.66      544.61     41.35 o
 -12   2   5      401.41      428.35     53.41 o
 -11   2   5      777.40      785.21     25.41 o
 -10   2   5     1388.77     1347.61     67.15 o
  -9   2   5     1702.99     1583.16     74.51 o
  -8   2   5     4312.95     4070.92    119.73 o
  -7   2   5     3421.98     3239.57     67.28 o
  -6   2   5     4811.19     4638.71     94.25 o
  -5   2   5     6503.01     6316.83    121.38 o
  -4   2   5     3609.40     3187.34     62.11 o
  -3   2   5     6904.09     6664.95    110.20 o
  -2   2   5     8100.30     8329.21    117.67 o
  -1   2   5     9555.26    10104.64    143.83 o
   0   2   5     5489.57     5403.62    113.16 o
   1   2   5     3875.29     3440.78    423.30 o
   2   2   5     4941.92     4668.04    366.38 o
   3   2   5     3804.00     3847.62     94.37 o
   4   2   5     2302.84     2145.65     64.92 o
   5   2   5     2256.75     2092.79     92.77 o
   6   2   5     2584.60     2376.04    107.21 o
   7   2   5      785.87      642.67     49.85 o
   8   2   5      735.51      722.62     53.19 o
   9   2   5      841.29      811.70     58.32 o
  10   2   5      465.39      399.29     47.52 o
  11   2   5      405.81      430.52    152.22 o
  12   2   5      154.07      176.33     39.95 o
 -16   3   5       37.73        7.24     16.00 o
 -15   3   5       86.86       59.62     22.21 o
 -14   3   5        7.31       38.52     15.19 o
 -13   3   5      325.12      289.66     21.70 o
 -12   3   5      109.69       65.23     13.96 o
 -11   3   5        4.99      -11.39     11.46 o
 -10   3   5      155.97      126.90     14.69 o
  -9   3   5      706.97      651.91     26.96 o
  -8   3   5      473.71      416.35     18.51 o
  -7   3   5       58.43       65.55      8.88 o
  -6   3   5      670.91      680.00     25.84 o
  -5   3   5        1.41        9.36      4.72 o
  -4   3   5      218.18      236.67      7.88 o
  -3   3   5      857.88      997.02     25.36 o
  -2   3   5       47.46       68.45      5.45 o
  -1   3   5        1.29        7.27      3.22 o
   0   3   5      226.70      220.51      8.00 o
   1   3   5       40.45       40.02      3.21 o
   2   3   5      364.12      375.68     14.58 o
   3   3   5        6.25        4.43      3.00 o
   4   3   5       94.71      102.98      6.94 o
   5   3   5        3.25        3.90      4.38 o
   6   3   5       12.10       10.59      4.54 o
   7   3   5      175.28      144.11     20.91 o
   8   3   5      239.51      219.91     15.88 o
   9   3   5       39.34       40.11      9.14 o
  10   3   5       19.25       15.22      9.47 o
  11   3   5      144.70       89.98     28.43 o
  12   3   5       27.73        3.99     36.39 o
 -16   4   5       81.66      105.11     22.89 o
 -15   4   5       84.97      116.67     28.32 o
 -14   4   5       59.83       92.51     16.52 o
 -13   4   5      181.03      213.10     21.26 o
 -12   4   5       29.77       70.88     16.98 o
 -11   4   5      414.52      377.03     29.08 o
 -10   4   5      403.20      421.19     42.47 o
  -9   4   5      102.84       87.35     17.96 o
  -8   4   5        9.58       26.83      5.47 o
  -7   4   5     1361.06     1264.22     62.92 o
  -6   4   5      158.04      150.46      7.90 o
  -5   4   5      180.76      188.97      8.47 o
  -4   4   5      712.74      757.75     19.73 o
  -3   4   5       14.30       17.27      4.24 o
  -2   4   5      234.28      243.81     12.78 o
  -1   4   5      628.65      648.50     15.21 o
   0   4   5      678.36      618.17     13.95 o
   1   4   5     1611.44     1649.50     36.40 o
   2   4   5      745.13      711.85     23.04 o
   3   4   5       13.70       24.42      3.95 o
   4   4   5      642.95      599.25     18.58 o
   5   4   5      778.97      713.81     19.23 o
   6   4   5       35.59       41.44      6.00 o
   7   4   5      605.16      530.84     52.21 o
   8   4   5      169.48      133.82     13.96 o
   9   4   5       50.78       61.49     12.52 o
  10   4   5       64.05       71.72     15.32 o
  11   4   5        6.01        1.25      8.86 o
  12   4   5       67.67      109.48     49.76 o
 -15   5   5      120.21      150.98     24.58 o
 -14   5   5       34.81       34.68     17.94 o
 -13   5   5      120.49       94.34     18.90 o
 -12   5   5       11.78       29.48     18.29 o
 -11   5   5       62.22       46.42     13.53 o
 -10   5   5      382.71      301.76     18.84 o
  -9   5   5      280.06      283.46     28.00 o
  -8   5   5      105.01      130.58     12.57 o
  -7   5   5       78.29      115.22     16.11 o
  -6   5   5      979.32     1044.26     43.47 o
  -5   5   5       15.37       37.03      7.74 o
  -4   5   5        2.69       22.25      7.23 o
  -3   5   5      172.51      156.35      8.82 o
  -2   5   5       47.94       65.05      7.73 o
  -1   5   5      112.40       92.08      8.50 o
   0   5   5      121.74      112.83      8.72 o
   1   5   5        5.20       17.77      5.37 o
   2   5   5      125.52      151.18      8.81 o
   3   5   5      313.33      332.63     13.96 o
   4   5   5      127.18      114.97      9.78 o
   5   5   5      167.43      134.22     11.78 o
   6   5   5        4.31       12.77     16.09 o
   7   5   5       32.09       13.80     16.39 o
   8   5   5        4.26      -13.36     14.02 o
   9   5   5       53.51       59.89     13.52 o
  10   5   5       24.95       13.17     13.41 o
  11   5   5       89.54       39.13     16.69 o
 -15   6   5       13.96       -1.71     16.37 o
 -14   6   5      212.69      187.77     20.93 o
 -13   6   5      301.99      285.54     40.40 o
 -12   6   5      123.65      131.03     24.08 o
 -11   6   5      616.92      566.04     34.67 o
 -10   6   5      501.56      487.10     28.86 o
  -9   6   5      269.34      238.82     19.19 o
  -8   6   5      857.04      807.32     46.44 o
  -7   6   5     3214.18     3248.04    121.93 o
  -6   6   5      392.17      350.25     23.40 o
  -5   6   5      496.30      468.30     19.89 o
  -4   6   5     2847.21     2949.48     73.47 o
  -3   6   5      778.61      817.11     22.02 o
  -2   6   5     1654.76     1661.80     40.05 o
  -1   6   5     1040.01      949.81     40.00 o
   0   6   5     1233.92     1217.51     59.46 o
   1   6   5     1511.41     1619.42     79.37 o
   2   6   5     1065.17     1135.54     84.12 o
   3   6   5      651.65      615.76     43.27 o
   4   6   5      627.83      638.16     40.78 o
   5   6   5     1119.80     1194.77     67.63 o
   6   6   5      265.53      231.14     49.64 o
   7   6   5      523.38      542.68     39.25 o
   8   6   5      490.88      438.61     52.04 o
   9   6   5      205.40      161.22     24.81 o
  10   6   5      132.69      125.01     30.94 o
  11   6   5       79.96       62.31     20.30 o
 -14   7   5       63.96       69.59     22.80 o
 -13   7   5       90.86       93.50     16.28 o
 -12   7   5      156.99      159.23     21.28 o
 -11   7   5      144.97      195.66     20.82 o
 -10   7   5        6.68       28.67     20.78 o
  -9   7   5      140.41      144.74     16.37 o
  -8   7   5      312.05      291.77     23.64 o
  -7   7   5      254.79      298.52     26.25 o
  -6   7   5       48.72       58.35     11.63 o
  -5   7   5        1.05       11.45     11.49 o
  -4   7   5       10.53       15.34      7.67 o
  -3   7   5        1.31       -7.33      7.33 o
  -2   7   5       24.95       14.77      6.89 o
  -1   7   5       73.93       55.58      8.69 o
   0   7   5       59.77       37.85     10.56 o
   1   7   5       69.23       91.42     10.85 o
   2   7   5      276.39      335.09     19.07 o
   3   7   5       13.66        7.90     13.66 o
   4   7   5       26.29       19.55     11.83 o
   5   7   5       93.93      180.10     21.52 o
   6   7   5        0.36       43.36     17.95 o
   7   7   5        1.52       17.85     12.31 o
   8   7   5       71.02       54.41     26.28 o
   9   7   5       42.92       26.28     15.87 o
  10   7   5       45.91       34.77     22.44 o
 -13   8   5      179.31      173.01     23.50 o
 -12   8   5      439.92      495.16     38.11 o
 -11   8   5      159.58      189.23     25.82 o
 -10   8   5      138.47      152.77     27.20 o
  -9   8   5      107.95      172.62     20.84 o
  -8   8   5      216.88      237.07     32.23 o
  -7   8   5      399.21      470.53     27.38 o
  -6   8   5      356.62      356.88     22.34 o
  -5   8   5      540.95      618.19     39.41 o
  -4   8   5      204.44      164.35     16.88 o
  -3   8   5       53.97       45.97     12.96 o
  -2   8   5      307.73      257.71     30.44 o
  -1   8   5      447.11      428.34     59.21 o
   0   8   5      223.15      220.31     20.11 o
   1   8   5      830.28      881.21     60.65 o
   2   8   5      520.80      615.08     74.63 o
   3   8   5       85.40      114.11     18.65 o
   4   8   5      130.71      143.67     22.40 o
   5   8   5      206.44      197.05     65.77 o
   6   8   5      433.65      462.84     42.28 o
   7   8   5      457.74      461.16     81.37 o
   8   8   5      145.52      137.32     23.08 o
   9   8   5        6.50        0.00     21.04 o
 -11   9   5        8.55       20.94     17.36 o
 -10   9   5       47.38       44.03     18.15 o
  -9   9   5       71.97       69.51     17.04 o
  -8   9   5        3.82       -6.34     15.20 o
  -7   9   5       27.73       41.97     19.43 o
  -6   9   5        3.11       29.92     15.83 o
  -5   9   5       25.34       32.08     19.20 o
  -4   9   5      177.30      167.18     20.40 o
  -3   9   5       10.65       59.24     16.08 o
  -2   9   5      100.06       64.35     16.24 o
  -1   9   5        9.36        1.92     12.79 o
   0   9   5       69.89       38.87     23.24 o
   1   9   5       61.21       33.10     14.98 o
   2   9   5        1.65        9.27     19.34 o
   3   9   5        4.22       -7.54     22.70 o
   4   9   5       22.30       45.54     22.37 o
   5   9   5       20.88       60.91     21.14 o
   6   9   5       84.91       51.06     24.07 o
   7   9   5        0.50      -12.30     36.20 o
 -10  10   5       93.59       85.66     23.59 o
  -9  10   5       20.47       30.80     16.12 o
  -8  10   5       63.43       55.37     19.18 o
  -7  10   5       34.22       33.89     15.88 o
  -6  10   5       43.04       46.94     20.20 o
  -5  10   5      163.42      164.70     23.67 o
  -4  10   5      160.41      156.47     21.20 o
  -3  10   5       11.63       11.07     13.83 o
  -2  10   5        5.50       26.50     27.68 o
  -1  10   5      324.19      318.16     35.86 o
   0  10   5       62.57       71.60     23.49 o
   1  10   5       68.08       85.79     17.73 o
   2  10   5      106.40      130.64     34.72 o
   3  10   5       31.35       45.32     20.63 o
   4  10   5      151.88      169.41     29.70 o
   5  10   5       24.01       17.74     38.79 o
   6  10   5       11.87       -7.90     17.05 o
  -8  11   5       38.39      101.80     47.24 o
  -7  11   5       17.92       -7.99     19.92 o
  -6  11   5       41.19       49.86     23.47 o
  -5  11   5       50.28       63.86     18.28 o
  -4  11   5       97.09       45.73     27.98 o
  -3  11   5        0.24       -4.60     15.29 o
  -2  11   5       76.35       60.56     25.57 o
  -1  11   5        0.61       31.69     17.87 o
   0  11   5        0.03        6.82     17.45 o
   1  11   5        0.74       14.24     19.53 o
   2  11   5       39.61       40.75     73.08 o
   3  11   5        2.53        2.15     33.66 o
 -16   0   6      416.92      348.67     30.48 o
 -15   0   6      498.65      534.30     75.62 o
 -14   0   6      480.26      520.42     32.47 o
 -13   0   6     1232.71     1324.84     68.43 o
 -12   0   6     2608.99     2570.20    167.63 o
 -11   0   6     1702.02     1776.47    295.24 o
 -10   0   6     2844.44     2771.41    219.61 o
  -9   0   6      858.37      877.87     52.63 o
  -8   0   6     2846.88     3003.13    164.27 o
  -7   0   6     2565.07     2757.27    106.05 o
  -6   0   6     1517.51     1615.02     41.92 o
  -5   0   6     5530.56     6459.02    144.26 o
  -4   0   6     3257.49     3682.27     85.71 o
  -3   0   6     1624.84     1697.21     55.70 o
  -2   0   6      142.25      152.55     11.42 o
  -1   0   6     2958.18     3456.71     77.53 o
   0   0   6     3280.59     3503.66     85.96 o
   1   0   6     1675.72     1680.74     73.65 o
   2   0   6     1961.88     2232.15    117.57 o
   3   0   6     1516.42     1869.10    155.59 o
   4   0   6     1314.68     1430.11     59.57 o
   5   0   6      247.17      323.68     22.60 o
   6   0   6     1505.41     1698.10    121.21 o
   7   0   6     1078.09     1275.01     60.37 o
   8   0   6      379.52      493.33    112.36 o
   9   0   6      229.66      340.13     50.67 o
  10   0   6      133.17      182.97     49.55 o
  11   0   6      198.02      188.91     41.58 o
  12   0   6       97.09      116.28     32.04 o
 -16   1   6        0.25       11.06     16.65 o
 -15   1   6       15.93       48.83     22.47 o
 -14   1   6        0.16       -8.08     14.13 o
 -13   1   6       33.44       42.12     15.77 o
 -12   1   6        7.61       21.30     12.81 o
 -11   1   6       17.54       38.50     10.83 o
 -10   1   6      531.38      543.35     22.10 o
  -9   1   6      350.88      405.28     16.45 o
  -8   1   6       14.18        6.19      8.71 o
  -7   1   6        6.07       13.04      6.66 o
  -6   1   6      289.41      313.77     13.43 o
  -5   1   6      214.20      234.73      8.09 o
  -4   1   6     1146.68     1287.94     37.95 o
  -3   1   6      433.83      452.69     11.23 o
  -2   1   6        9.84       13.56      3.75 o
  -1   1   6     1412.91     1374.67     27.10 o
   0   1   6      370.59      298.34     13.82 o
   1   1   6       98.31       91.32     10.78 o
   2   1   6      924.98      894.85     33.26 o
   3   1   6      797.40      811.57     30.66 o
   4   1   6      568.98      626.76     26.08 o
   5   1   6      647.43      749.66     26.45 o
   6   1   6      229.24      282.60     21.00 o
   7   1   6      130.73      201.70     17.71 o
   8   1   6      653.59      850.23     32.38 o
   9   1   6      422.07      488.82     32.21 o
  10   1   6       69.81       49.14     19.69 o
  11   1   6      144.23      177.80     33.63 o
 -16   2   6        7.37      -16.87     34.17 o
 -15   2   6       16.51       -6.86     18.19 o
 -14   2   6       33.28       29.15     17.53 o
 -13   2   6      124.86       89.34     15.04 o
 -12   2   6        8.57        6.58     10.96 o
 -11   2   6        0.73      -10.78     11.56 o
 -10   2   6      237.56      212.26     16.72 o
  -9   2   6      237.88      269.21     16.71 o
  -8   2   6      151.38      132.63     10.85 o
  -7   2   6       65.95       87.23      8.25 o
  -6   2   6      215.09      229.37      9.13 o
  -5   2   6        3.83        6.90      5.98 o
  -4   2   6       48.62       50.11      5.42 o
  -3   2   6      138.32      140.73      5.71 o
  -2   2   6      658.27      607.31     12.25 o
  -1   2   6       50.64       60.97      3.66 o
   0   2   6       14.02       21.41      5.41 o
   1   2   6      178.30      177.05      7.40 o
   2   2   6      534.82      579.19     18.45 o
   3   2   6       26.73       22.07     11.07 o
   4   2   6        1.86        5.85      8.89 o
   5   2   6      600.33      604.65     28.05 o
   6   2   6        1.51       -6.53      6.53 o
   7   2   6       33.39       57.23     10.22 o
   8   2   6       18.36       17.01     13.27 o
   9   2   6       45.76       19.37     36.65 o
  10   2   6      109.61      129.15     42.86 o
  11   2   6        1.83       -9.08     34.77 o
 -16   3   6        9.80      -12.14     18.74 o
 -15   3   6        0.44        3.03     19.75 o
 -14   3   6       76.78       59.43     17.16 o
 -13   3   6       67.69       68.27     14.51 o
 -12   3   6       27.91       34.31     13.81 o
 -11   3   6       22.13       21.94     14.53 o
 -10   3   6       21.16       25.35     10.86 o
  -9   3   6       35.26       27.72      9.50 o
  -8   3   6      495.15      481.48     25.77 o
  -7   3   6        0.94       14.22      7.90 o
  -6   3   6        3.36       19.06      8.29 o
  -5   3   6      220.17      213.27     12.59 o
  -4   3   6      367.14      384.45     12.33 o
  -3   3   6      178.29      213.56      8.03 o
  -2   3   6       11.66       16.73      4.40 o
  -1   3   6      101.42      111.61      6.08 o
   0   3   6       21.03       37.72      3.28 o
   1   3   6      607.29      534.38     37.87 o
   2   3   6     1397.22     1402.47     53.85 o
   3   3   6      290.47      262.68     16.49 o
   4   3   6       13.76       18.45      2.85 o
   5   3   6      868.63      834.50     24.07 o
   6   3   6      213.97      276.46     18.17 o
   7   3   6       56.04      141.08     32.34 o
   8   3   6      464.64      458.77     65.93 o
   9   3   6       99.29      197.72     60.47 o
  10   3   6       82.82      181.40     42.60 o
  11   3   6       34.74       68.95     47.54 o
 -15   4   6      170.78      174.37     20.59 o
 -14   4   6      276.51      273.38     32.06 o
 -13   4   6      872.45      930.66     46.76 o
 -12   4   6      561.91      529.20     41.54 o
 -11   4   6     1304.46     1189.40     48.89 o
 -10   4   6     1650.96     1532.19     76.97 o
  -9   4   6     1138.22     1036.77     97.32 o
  -8   4   6      266.17      237.66     15.97 o
  -7   4   6     2487.08     2415.24     93.00 o
  -6   4   6     3476.69     3555.77    107.74 o
  -5   4   6     1098.11     1143.65     33.64 o
  -4   4   6     2122.15     2199.01     46.40 o
  -3   4   6     1280.47     1311.07     31.28 o
  -2   4   6     2176.88     2254.63     46.55 o
  -1   4   6      722.14      663.77     16.15 o
   0   4   6     1035.32      961.10     28.91 o
   1   4   6     2173.79     1998.07     83.43 o
   2   4   6     1058.88      946.57     28.84 o
   3   4   6      746.59      677.25     38.91 o
   4   4   6      358.64      318.92     11.29 o
   5   4   6      584.48      590.51     55.39 o
   6   4   6      300.30      261.41     25.68 o
   7   4   6      358.57      327.80     29.47 o
   8   4   6      204.18      185.18     21.60 o
  10   4   6      107.21      124.70     47.11 o
  11   4   6        5.03      -36.46     41.48 o
 -15   5   6        6.84       25.98     21.71 o
 -14   5   6       26.79       73.01     20.82 o
 -13   5   6        9.84       23.32     22.55 o
 -12   5   6       25.69       50.34     18.27 o
 -11   5   6       11.54       35.61     20.52 o
 -10   5   6      131.92      149.32     17.43 o
  -9   5   6      240.35      293.37     22.59 o
  -8   5   6      284.92      354.65     29.14 o
  -7   5   6      389.61      471.17     23.04 o
  -6   5   6        5.08        5.64      7.06 o
  -5   5   6      541.87      628.89     18.11 o
  -4   5   6      672.33      703.68     19.66 o
  -3   5   6      431.20      454.47     14.69 o
  -2   5   6      385.09      353.97     14.38 o
  -1   5   6      590.16      582.85     19.33 o
   0   5   6      911.21      910.71     48.46 o
   1   5   6       10.85       15.79      8.30 o
   2   5   6      289.66      236.26     14.60 o
   3   5   6      945.16      891.91     35.69 o
   4   5   6      465.94      467.39    116.17 o
   5   5   6      194.70      184.40     21.59 o
   6   5   6      296.05      293.09     24.60 o
   7   5   6      225.36      171.07     42.69 o
   8   5   6      115.34       77.45     16.02 o
   9   5   6      215.61      114.92     41.95 o
 -14   6   6       52.19       63.68     21.00 o
 -13   6   6       34.25       17.87     15.70 o
 -12   6   6      121.10      110.08     17.48 o
 -11   6   6       36.92       44.54     20.46 o
 -10   6   6      246.21      264.91     31.48 o
  -9   6   6      317.34      287.31     19.97 o
  -8   6   6       43.59       45.59     15.35 o
  -7   6   6      115.80      134.15     12.03 o
  -6   6   6       99.11      124.23     10.29 o
  -5   6   6      261.32      290.90     21.71 o
  -4   6   6      605.16      619.15     18.84 o
  -3   6   6      316.97      331.12     12.75 o
  -2   6   6      204.07      218.14     12.84 o
  -1   6   6      736.28      721.67     21.67 o
   0   6   6       53.18       87.35     10.40 o
   1   6   6       17.11       18.34      7.26 o
   2   6   6     1135.28     1187.87     49.20 o
   3   6   6      616.96      640.57     67.50 o
   4   6   6       61.34       74.15     20.27 o
   5   6   6       86.77      109.14     33.67 o
   6   6   6      129.30      102.30     30.09 o
   7   6   6       97.40      116.65     19.34 o
   8   6   6      191.37      123.01     18.99 o
   9   6   6       31.85      -29.08     39.35 o
 -13   7   6       89.60       52.62     17.04 o
 -12   7   6       85.92       72.30     27.84 o
 -11   7   6       34.40       22.89     18.01 o
 -10   7   6       86.61       99.74     15.20 o
  -9   7   6      313.28      336.08     22.51 o
  -8   7   6      162.20      163.95     19.50 o
  -7   7   6        3.57        1.06     11.18 o
  -6   7   6      232.81      226.00     16.84 o
  -5   7   6       58.70       56.56     10.90 o
  -4   7   6       10.30        6.11      9.76 o
  -3   7   6        2.99        4.09     16.91 o
  -2   7   6       19.06        8.36      8.34 o
  -1   7   6        0.67        2.41      8.97 o
   0   7   6       22.67       24.18     11.50 o
   1   7   6       57.75       48.98     14.28 o
   2   7   6      160.28      194.49     20.34 o
   3   7   6       24.78       47.24     21.70 o
   4   7   6       57.12       96.05     17.27 o
   5   7   6        3.55       38.73     14.63 o
   6   7   6       50.48       42.65     24.66 o
   7   7   6      162.57      159.83     24.08 o
   8   7   6       12.33       35.25     36.80 o
 -12   8   6      198.28      212.37     30.09 o
 -11   8   6       35.16       36.56     16.92 o
 -10   8   6      299.17      318.70     30.29 o
  -9   8   6      352.66      367.53     28.55 o
  -8   8   6      226.28      288.06     31.73 o
  -7   8   6      350.57      361.44     39.90 o
  -6   8   6      361.56      362.45     27.71 o
  -5   8   6      452.16      455.56     29.21 o
  -4   8   6      700.07      688.14     47.45 o
  -3   8   6      438.74      427.03     25.40 o
  -2   8   6      160.22      187.51     17.62 o
  -1   8   6      713.04      915.50     63.02 o
   0   8   6      297.85      337.59     24.74 o
   1   8   6       49.95       66.02     16.79 o
   2   8   6      329.81      314.89     33.76 o
   3   8   6      156.52      176.07     26.70 o
   4   8   6       90.07       84.27     18.99 o
   5   8   6       44.50       42.99     26.65 o
   6   8   6       18.55       -1.18     13.18 o
   7   8   6       14.18       -0.59     21.04 o
 -11   9   6        7.00       -6.50     20.72 o
 -10   9   6        0.26       16.14     16.89 o
  -9   9   6       10.42       18.81     15.74 o
  -8   9   6       56.16       73.61     20.04 o
  -7   9   6       31.78       53.55     22.95 o
  -6   9   6       97.83      132.57     19.40 o
  -5   9   6        1.17       51.54     21.59 o
  -4   9   6       44.65      129.02     31.80 o
  -3   9   6      191.36      258.45     22.04 o
  -2   9   6      288.51      280.64     22.15 o
  -1   9   6      212.98      241.81     23.82 o
   0   9   6       30.66       35.42     16.67 o
   1   9   6       74.80       62.52     24.76 o
   2   9   6      156.68      192.35     26.72 o
   3   9   6      206.08      146.96     26.62 o
   4   9   6       24.45      -19.60     25.65 o
   5   9   6      214.49      133.97     34.49 o
   6   9   6      243.71      171.21     44.72 o
  -9  10   6       50.49       50.86     20.26 o
  -8  10   6      105.09      100.02     20.48 o
  -7  10   6       81.99       53.00     18.77 o
  -6  10   6      172.72      170.96     24.45 o
  -5  10   6       71.91       68.27     23.29 o
  -4  10   6      235.36      265.90     21.34 o
  -3  10   6      395.10      402.48     41.59 o
  -2  10   6       66.05       86.55     21.91 o
  -1  10   6       79.31      131.06     25.92 o
   0  10   6      118.16      111.81     22.04 o
   1  10   6      102.73       39.88     26.04 o
   2  10   6      114.49       64.94     26.28 o
   3  10   6      137.52      212.18     47.77 o
   4  10   6       84.07       77.96     23.18 o
  -6  11   6       21.06       44.49     19.85 o
  -5  11   6        6.55      -21.70     21.70 o
  -4  11   6       23.81       19.27     23.17 o
  -3  11   6       83.39       84.25     23.03 o
  -2  11   6        5.55       -7.08     20.92 o
  -1  11   6        1.93       10.62     38.60 o
   0  11   6        3.78       19.05     31.87 o
   1  11   6        0.07      -15.66     49.93 o
 -16   1   7        2.33      -11.97     15.99 o
 -15   1   7       31.89       36.80     15.87 o
 -14   1   7        9.96       14.97     12.67 o
 -13   1   7      233.25      140.95     18.92 o
 -12   1   7      162.62      137.03     16.11 o
 -11   1   7       32.17       18.80     14.94 o
 -10   1   7       35.75       27.59     10.44 o
  -9   1   7     1216.57     1184.37     51.98 o
  -8   1   7      992.97      924.59     29.61 o
  -7   1   7      136.05      123.29      8.37 o
  -6   1   7     1959.16     1839.31     45.12 o
  -5   1   7      506.87      455.59     19.76 o
  -4   1   7      883.88      826.44     21.22 o
  -3   1   7     1779.47     1789.64     39.93 o
  -2   1   7      756.50      732.10     21.06 o
  -1   1   7     3267.36     3338.09    103.80 o
   0   1   7     1892.46     1972.26     65.74 o
   1   1   7      114.92      105.98      9.46 o
   2   1   7      511.79      487.15     28.28 o
   3   1   7     2356.34     2579.33    149.05 o
   4   1   7       92.42      107.88     13.23 o
   5   1   7      386.92      414.41     34.30 o
   6   1   7     1377.38     1404.13     75.66 o
   7   1   7       41.54       36.24     12.95 o
   8   1   7       70.94       87.82     22.65 o
   9   1   7      139.99      201.19     53.24 o
  10   1   7      203.71      166.05     31.71 o
 -16   2   7      195.26      154.65     46.06 o
 -15   2   7      420.47      401.91     48.00 o
 -14   2   7      273.71      262.51     22.88 o
 -13   2   7      192.48      185.50     32.03 o
 -12   2   7      397.61      350.23     25.93 o
 -11   2   7      206.33      194.81     19.73 o
 -10   2   7      988.86      894.11     50.37 o
  -9   2   7     1846.69     1783.94     60.65 o
  -8   2   7      536.49      473.05     22.20 o
  -7   2   7      269.73      248.75     14.57 o
  -6   2   7      757.40      738.05     31.26 o
  -5   2   7      481.86      469.89     15.42 o
  -4   2   7      646.40      653.95     16.94 o
  -3   2   7     1590.29     1665.24     32.05 o
  -2   2   7      967.74      991.79     21.46 o
  -1   2   7      432.31      441.18     11.32 o
   0   2   7       51.96       64.23      4.12 o
   1   2   7       50.89       62.09      3.95 o
   2   2   7      351.63      364.71     21.50 o
   3   2   7      440.46      519.28     51.93 o
   4   2   7      128.29      197.48     28.61 o
   5   2   7        3.61       18.64      8.21 o
   6   2   7        2.92       10.36      9.86 o
   7   2   7        0.71       32.20     14.40 o
   8   2   7        5.49       15.50     17.38 o
   9   2   7        0.24      -15.30     24.07 o
  10   2   7        8.47       -8.13     16.23 o
 -15   3   7       70.30       93.66     31.90 o
 -14   3   7      183.18      185.94     23.16 o
 -13   3   7      130.98      124.74     34.34 o
 -12   3   7      365.25      392.65     26.85 o
 -11   3   7      178.18      198.09     22.67 o
 -10   3   7      192.35      183.35     18.01 o
  -9   3   7      770.36      738.28     30.70 o
  -8   3   7     1053.76     1082.31     46.81 o
  -7   3   7     2112.82     2142.25     84.27 o
  -6   3   7      729.61      695.98     28.33 o
  -5   3   7     1054.92      990.12     28.09 o
  -4   3   7     1402.48     1412.38     31.95 o
  -3   3   7     2891.87     3024.54     65.56 o
  -2   3   7     1674.51     1635.00     36.94 o
  -1   3   7      590.45      533.12     14.70 o
   0   3   7     3962.23     3666.43     74.32 o
   1   3   7     1760.09     1690.40     46.82 o
   2   3   7      454.89      419.09     11.33 o
   3   3   7      500.87      435.26     16.70 o
   4   3   7     1486.16     1499.59     78.03 o
   5   3   7     1031.40     1057.37     54.61 o
   6   3   7      355.37      460.39     32.70 o
   7   3   7      379.45      463.06     41.22 o
   8   3   7      216.03      279.96     33.56 o
   9   3   7      418.05      440.05     52.77 o
  10   3   7       63.59       37.72     20.95 o
 -15   4   7        2.69      -11.62     18.52 o
 -14   4   7        2.95       -3.49     17.05 o
 -13   4   7       18.09       38.53     19.73 o
 -12   4   7       66.11       83.44     16.11 o
 -11   4   7       73.24       79.00     19.96 o
 -10   4   7        4.75       44.64     13.73 o
  -9   4   7      147.26      181.67     25.15 o
  -8   4   7       65.86       64.62     10.66 o
  -7   4   7      340.05      379.62     20.23 o
  -6   4   7       79.63      100.39     14.71 o
  -5   4   7        8.60       11.29      6.01 o
  -4   4   7      188.29      215.12      9.68 o
  -3   4   7        6.76       -2.43      5.01 o
  -2   4   7       72.63       88.15      6.44 o
  -1   4   7       39.30       47.40      6.22 o
   0   4   7       42.58       40.15      5.56 o
   1   4   7       38.39       54.20      8.39 o
   2   4   7       10.16       25.95      6.68 o
   3   4   7       49.57       24.76      9.45 o
   4   4   7        5.21       15.18      5.01 o
   5   4   7       30.06       89.47     28.20 o
   6   4   7        0.59       -1.40     23.62 o
   7   4   7       14.24       21.78     38.46 o
   8   4   7       39.23       13.29     25.76 o
   9   4   7        2.42        7.32     53.18 o
 -14   5   7        7.58       50.29     20.43 o
 -13   5   7       25.13       72.23     21.97 o
 -12   5   7        0.26       -5.21     16.49 o
 -11   5   7       11.07       -2.31     16.04 o
 -10   5   7        4.57        7.12     13.03 o
  -9   5   7       60.06       86.62     14.48 o
  -8   5   7        0.27       -8.80      8.80 o
  -7   5   7      108.63      100.35     15.20 o
  -6   5   7      259.72      236.86     15.91 o
  -5   5   7       11.52       14.18      8.07 o
  -4   5   7        5.50       17.86      7.61 o
  -3   5   7      311.25      269.26     18.96 o
  -2   5   7      291.36      344.99     14.04 o
  -1   5   7       80.64       97.69      6.46 o
   0   5   7      204.91      196.99     12.95 o
   1   5   7        7.19       27.55      7.39 o
   2   5   7       57.40       72.16     26.50 o
   3   5   7      228.13      247.35     20.94 o
   4   5   7      127.57      122.68     14.17 o
   5   5   7       89.05       95.40     12.09 o
   7   5   7       25.78       62.08     40.67 o
   8   5   7       48.59       89.91     33.74 o
   9   5   7       47.17      -42.59     42.59 o
 -14   6   7       71.44       52.00     18.32 o
 -13   6   7      115.67      115.40     19.87 o
 -12   6   7      185.29      192.10     23.57 o
 -11   6   7      219.50      223.96     22.94 o
 -10   6   7      215.26      227.24     21.24 o
  -9   6   7      420.98      420.69     30.37 o
  -8   6   7      228.89      241.21     22.14 o
  -7   6   7      213.25      191.67     21.40 o
  -6   6   7      209.68      213.21     20.50 o
  -5   6   7       95.71       76.04     10.06 o
  -4   6   7      500.55      427.50     19.79 o
  -3   6   7      298.16      270.65     19.78 o
  -2   6   7      134.50      109.94     15.68 o
  -1   6   7      205.22      213.60     14.35 o
   0   6   7      169.37      165.71     16.81 o
   1   6   7       55.29       38.69     14.74 o
   2   6   7       59.72       62.78     15.40 o
   3   6   7        9.25       26.66     12.95 o
   4   6   7       71.15       83.61     25.99 o
   5   6   7      114.74      120.15     38.73 o
   6   6   7       50.77       64.20     18.71 o
   7   6   7        2.87       41.41     52.70 o
   8   6   7        5.06      -11.44     40.38 o
 -13   7   7      238.09      234.27     23.74 o
 -12   7   7       83.50      113.08     19.48 o
 -11   7   7      209.08      231.34     27.33 o
 -10   7   7      433.64      553.36     35.33 o
  -9   7   7      201.71      242.39     28.26 o
  -8   7   7      209.03      275.84     44.30 o
  -7   7   7      455.19      459.84     29.09 o
  -6   7   7      728.62      656.62     37.71 o
  -5   7   7      329.10      311.28     25.65 o
  -4   7   7      327.75      315.45     23.11 o
  -3   7   7      310.98      337.78     19.13 o
  -2   7   7      504.86      434.05     35.38 o
  -1   7   7      729.65      660.51     59.70 o
   0   7   7      396.39      372.99     31.89 o
   1   7   7      624.10      608.22     51.40 o
   2   7   7      324.83      251.95     35.35 o
   3   7   7      494.16      500.66     48.53 o
   4   7   7      376.00      313.08     31.61 o
   5   7   7      139.59      120.92     37.77 o
   6   7   7      534.98      434.68    165.50 o
   7   7   7      297.84      201.14     72.98 o
 -11   8   7        9.94       11.37     27.96 o
 -10   8   7       60.12       72.82     20.14 o
  -9   8   7       44.32       65.57     19.26 o
  -8   8   7       73.80      103.59     24.59 o
  -7   8   7        0.68       -5.36     15.66 o
  -6   8   7      110.88      142.05     19.73 o
  -5   8   7       86.15      101.47     16.59 o
  -4   8   7        5.36       17.68     12.77 o
  -3   8   7       79.70       90.73     17.21 o
  -2   8   7        5.54      -22.38     22.38 o
  -1   8   7       84.65       86.08     27.98 o
   0   8   7      101.22       95.62     22.60 o
   1   8   7        3.36       16.29     16.09 o
   2   8   7        8.12       22.29     34.91 o
   3   8   7       57.67       43.52     16.94 o
   4   8   7       58.66       24.51     13.38 o
   5   8   7        2.06       17.57     16.90 o
   6   8   7       65.08       42.30     19.21 o
 -10   9   7        3.52       19.50     17.34 o
  -9   9   7       71.83       98.20     22.12 o
  -8   9   7       26.53       47.97     20.14 o
  -7   9   7        0.68       24.02     27.24 o
  -6   9   7       32.27       67.10     20.82 o
  -5   9   7        4.40        0.67     17.11 o
  -4   9   7        7.95        0.14     15.03 o
  -3   9   7        0.18        7.05     23.04 o
  -2   9   7        0.45       -3.50     29.49 o
  -1   9   7        9.86        6.19     17.23 o
   0   9   7       17.70       32.97     21.89 o
   1   9   7        1.33       13.82     21.91 o
   2   9   7        8.61       19.01     22.91 o
   3   9   7        9.73        0.42     24.65 o
   4   9   7        0.37       -6.11     18.19 o
  -7  10   7       85.37      130.93     34.57 o
  -6  10   7       37.95       33.94     16.69 o
  -5  10   7       47.69      117.81     28.20 o
  -4  10   7       13.43       33.26     18.12 o
  -3  10   7       77.20       61.92     24.59 o
  -2  10   7       14.77        7.78     42.33 o
  -1  10   7        1.13       13.34     26.06 o
   0  10   7       71.78       28.64     18.05 o
   1  10   7       24.96       19.71     30.49 o
   2  10   7       10.97        4.36     28.49 o
 -15   0   8        6.09      -17.33     17.33 o
 -14   0   8       70.67       44.38     19.08 o
 -13   0   8        5.10       19.00     28.28 o
 -12   0   8      202.81      159.95     19.91 o
 -11   0   8       23.00        3.74     14.36 o
 -10   0   8      357.49      391.05     27.75 o
  -9   0   8        0.32      -15.41     15.41 o
  -8   0   8      813.42      756.31     33.05 o
  -7   0   8        2.70       -2.71      9.88 o
  -6   0   8        0.16       18.29      6.64 o
  -5   0   8      396.55      446.49     29.96 o
  -4   0   8      102.30       88.94      7.77 o
  -3   0   8       88.14       65.49      6.62 o
  -2   0   8       19.17        8.51      5.38 o
  -1   0   8      151.68      173.56      8.68 o
   0   0   8      125.61      194.88     24.89 o
   1   0   8      198.65      180.04     26.48 o
   2   0   8      851.62      865.97     50.69 o
   3   0   8      112.15      141.37     22.00 o
   4   0   8        2.67       23.77     15.98 o
   5   0   8      397.21      375.64     34.30 o
   6   0   8      107.38      153.62     19.38 o
   7   0   8       97.56      128.81     66.01 o
   8   0   8       49.38       80.24     36.02 o
 -15   1   8      164.67      212.46     31.01 o
 -14   1   8      167.25      200.25     27.12 o
 -13   1   8      188.73      225.58     22.75 o
 -12   1   8      869.42      919.36     44.80 o
 -11   1   8      957.07     1065.64     66.49 o
 -10   1   8      215.46      235.81     22.71 o
  -9   1   8      330.93      310.96     13.69 o
  -8   1   8      788.13      849.42     33.03 o
  -7   1   8      774.48      825.79     26.06 o
  -6   1   8     1156.76     1196.25     28.41 o
  -5   1   8     1142.26     1164.51     28.82 o
  -4   1   8      663.92      674.93     18.49 o
  -3   1   8     1230.00     1264.85     29.06 o
  -2   1   8     1132.35     1146.34     28.01 o
  -1   1   8      134.15      132.59     14.61 o
   0   1   8     1292.35     1273.19     48.17 o
   1   1   8     2217.53     2320.01     88.21 o
   2   1   8      457.69      447.62     21.49 o
   3   1   8      593.13      555.79     32.11 o
   4   1   8      443.66      429.08     21.50 o
   5   1   8      217.22      209.75     17.41 o
   6   1   8      476.13      526.13     34.24 o
   7   1   8      401.00      490.38     31.93 o
   8   1   8      120.00      110.69     25.44 o
 -15   2   8        6.56      -19.07     19.07 o
 -14   2   8        1.71        2.20     19.82 o
 -13   2   8        0.53        6.40     15.14 o
 -12   2   8      149.10      127.73     16.53 o
 -11   2   8       16.98       25.70     11.73 o
 -10   2   8        0.99        0.59     11.34 o
  -9   2   8        6.40        3.29     13.52 o
  -8   2   8      390.22      383.38     20.66 o
  -7   2   8        6.24        7.25      7.57 o
  -6   2   8      128.81       89.87     11.32 o
  -5   2   8      238.75      228.85     12.11 o
  -4   2   8        3.68       11.89      5.63 o
  -3   2   8       16.02       28.64      5.08 o
  -2   2   8       17.42       24.41      4.49 o
  -1   2   8        0.12       19.12      6.55 o
   0   2   8       18.20       24.33      6.61 o
   1   2   8        1.02        5.17     10.80 o
   2   2   8        0.73       15.43     11.45 o
   3   2   8       14.75       -0.35     13.25 o
   4   2   8       61.79       54.93     12.19 o
   5   2   8       24.74       46.41     15.46 o
   6   2   8        0.13       11.02     15.66 o
   7   2   8       26.53       14.22     23.20 o
   8   2   8        0.13        5.43     18.43 o
   9   2   8        6.32        6.35     35.21 o
 -15   3   8       42.81       45.27     21.92 o
 -14   3   8       55.84       48.21     18.81 o
 -13   3   8       69.68       48.17     17.88 o
 -12   3   8      163.65      215.17     28.28 o
 -11   3   8      554.75      623.83     29.12 o
 -10   3   8      163.80      162.81     14.72 o
  -9   3   8      231.81      247.56     18.18 o
  -8   3   8      439.66      540.92     35.11 o
  -7   3   8       44.75       62.39      9.31 o
  -6   3   8     1121.44     1120.93     44.39 o
  -5   3   8      916.64      946.86     31.77 o
  -4   3   8      164.46      204.24     10.17 o
  -3   3   8      366.58      351.86     16.51 o
  -2   3   8      171.35      129.58      7.34 o
  -1   3   8       38.34       36.78      5.28 o
   0   3   8      533.65      453.62     25.84 o
   1   3   8      726.87      672.79     25.70 o
   2   3   8        4.21       23.68     10.98 o
   3   3   8      167.34      144.19     51.66 o
   4   3   8      179.34      191.09     70.75 o
   5   3   8        2.25       21.22     16.85 o
   6   3   8      136.40      130.77     17.88 o
   7   3   8       86.06      100.27     72.61 o
   8   3   8       33.76       26.62     31.63 o
 -14   4   8      124.55       91.26     23.06 o
 -13   4   8      125.61      141.58     19.32 o
 -12   4   8       13.60       17.73     18.70 o
 -11   4   8       31.13       31.62     15.19 o
 -10   4   8        4.81       33.26     13.27 o
  -9   4   8       48.04       42.99     17.31 o
  -8   4   8       42.98       23.47     10.95 o
  -7   4   8       35.33       34.69     15.10 o
  -6   4   8      207.76      204.40     15.76 o
  -5   4   8        8.72        0.48      7.45 o
  -4   4   8       65.53       33.18      7.75 o
  -3   4   8       10.64        8.03      6.39 o
  -2   4   8        1.54        3.91      6.14 o
  -1   4   8       12.63       -6.47      6.74 o
   0   4   8        0.90       -2.82      9.56 o
   1   4   8       66.05       54.71     16.32 o
   2   4   8      134.36      104.86     12.33 o
   3   4   8      151.28      147.10     28.36 o
   4   4   8      312.18      397.98     54.67 o
   5   4   8        1.92      -15.21     25.54 o
   6   4   8       19.42       18.90     31.52 o
   7   4   8      187.47      181.89     39.80 o
   8   4   8      108.19      162.95     43.34 o
 -14   5   8      153.72      145.25     26.58 o
 -13   5   8      320.22      286.65     26.50 o
 -12   5   8      420.95      393.21     28.63 o
 -11   5   8      345.28      327.87     48.40 o
 -10   5   8      344.88      291.46     27.97 o
  -9   5   8      526.87      546.44     48.94 o
  -8   5   8      546.23      566.75     32.12 o
  -7   5   8      684.24      732.42     33.55 o
  -6   5   8      643.06      681.49     30.61 o
  -5   5   8     1191.68     1113.31     51.30 o
  -4   5   8      898.61      846.27     35.78 o
  -3   5   8      563.32      613.62     23.55 o
  -2   5   8      849.73      880.95     63.66 o
  -1   5   8      826.73      750.16    101.64 o
   0   5   8      691.22      483.16     48.38 o
   1   5   8      844.11      811.99     61.39 o
   2   5   8      763.28     1022.66     83.89 o
   3   5   8      312.00      303.38     65.09 o
   4   5   8      569.33      653.24     77.03 o
   5   5   8      234.02      300.97     50.96 o
   6   5   8      185.55      216.15     30.13 o
   7   5   8      361.04      337.48     58.88 o
 -13   6   8       16.48       13.65     18.92 o
 -12   6   8        3.88       17.45     21.37 o
 -11   6   8       88.81      108.77     31.18 o
 -10   6   8       22.14       -8.07     17.07 o
  -9   6   8        7.21       16.55     16.20 o
  -8   6   8       10.89       14.83     13.53 o
  -7   6   8       84.30      100.39     16.45 o
  -6   6   8      115.71      156.86     17.69 o
  -5   6   8        1.05       16.82     16.39 o
  -4   6   8        8.66       15.50     11.02 o
  -3   6   8       16.58       13.74     14.53 o
  -2   6   8       83.28       77.91     18.61 o
  -1   6   8        0.78        5.11     15.05 o
   0   6   8        2.32       11.42      9.17 o
   1   6   8        7.75       27.26     20.00 o
   2   6   8        6.74       10.25     12.16 o
   3   6   8       14.97        6.36     10.49 o
   4   6   8       25.85       44.29     25.69 o
   5   6   8        5.64       18.75     26.72 o
   6   6   8       21.60       29.23     38.75 o
 -12   7   8        2.57      -20.20     20.20 o
 -11   7   8        3.30        9.35     21.87 o
 -10   7   8       57.42       81.46     22.04 o
  -9   7   8       17.26       34.06     23.67 o
  -8   7   8        4.23      -10.76     18.69 o
  -7   7   8       37.59       57.62     13.29 o
  -6   7   8        1.31       14.38     16.21 o
  -5   7   8      194.85      199.96     21.64 o
  -4   7   8       13.76        9.87     14.42 o
  -3   7   8        6.27       -3.61     15.30 o
  -2   7   8       32.32       34.95     20.43 o
  -1   7   8        9.10       53.74     27.61 o
   0   7   8        5.62        0.74     12.85 o
   1   7   8        1.93       -9.62     12.38 o
   2   7   8       10.95       59.20     45.99 o
   3   7   8        0.65       48.53     22.55 o
   4   7   8        0.22      -18.97     32.92 o
   5   7   8        2.96       65.77     36.98 o
 -10   8   8       45.35       25.31     20.66 o
  -9   8   8       37.57        9.55     17.79 o
  -8   8   8        5.42       24.13     17.24 o
  -7   8   8       66.27       49.87     18.58 o
  -6   8   8        5.70       -3.78     19.31 o
  -5   8   8        1.57       31.61     18.66 o
  -4   8   8        2.68       18.45     23.10 o
  -3   8   8        0.74       18.42     20.09 o
  -2   8   8        0.03       13.49     17.16 o
  -1   8   8       35.15       54.88     23.67 o
   0   8   8       58.09       49.57     17.25 o
   1   8   8        9.81        2.60     45.43 o
   2   8   8        1.13       -1.57     16.73 o
   3   8   8       80.00       67.33     22.07 o
  -8   9   8      190.70      167.29     42.45 o
  -7   9   8       60.37        3.77     22.31 o
  -6   9   8      410.20      451.88     71.45 o
  -5   9   8      339.33      323.45     45.77 o
  -4   9   8      125.87      107.26     33.89 o
  -3   9   8      285.32      341.60     33.73 o
  -2   9   8      233.35      195.69     30.68 o
  -1   9   8      207.04      189.19     27.60 o
   0   9   8      177.48      220.58     27.07 o
   1   9   8      138.80      129.21     44.97 o
   2   9   8      106.24       90.44     24.66 o
 -14   1   9      141.19      129.48     21.60 o
 -13   1   9      163.22      111.26     15.08 o
 -12   1   9       83.52       86.19     13.58 o
 -11   1   9      218.85      188.66     17.60 o
 -10   1   9      306.82      294.88     18.42 o
  -9   1   9      337.11      363.27     26.78 o
  -8   1   9      818.00      767.37     29.05 o
  -7   1   9        7.99        6.55      6.86 o
  -6   1   9      107.31      103.24      8.84 o
  -5   1   9      676.25      637.48     22.33 o
  -4   1   9      234.97      209.40     13.95 o
  -3   1   9       82.01       68.80     11.14 o
  -2   1   9      701.47      748.87     31.40 o
  -1   1   9      529.31      553.39     35.42 o
   0   1   9       84.51       95.10     18.01 o
   1   1   9      170.31      159.69     16.23 o
   2   1   9      285.56      351.50     28.74 o
   3   1   9      159.32      169.46     26.56 o
   4   1   9      102.84      118.33     18.63 o
   5   1   9        6.78       59.93     22.16 o
   6   1   9       45.69       35.29     32.62 o
 -14   2   9        6.23       12.57     16.55 o
 -13   2   9        9.23       -9.49     16.94 o
 -12   2   9       96.03       92.28     17.52 o
 -11   2   9        2.17       32.17     14.21 o
 -10   2   9       13.79       12.87     15.65 o
  -9   2   9      574.62      542.00     32.44 o
  -8   2   9      234.64      238.44     15.44 o
  -7   2   9      435.34      409.84     22.04 o
  -6   2   9      839.60      877.14     29.20 o
  -5   2   9      177.67      152.00     17.83 o
  -4   2   9      309.67      300.99     26.60 o
  -3   2   9      685.68      639.18     40.32 o
  -2   2   9     1074.63     1126.89     38.96 o
  -1   2   9     1211.56     1270.91     47.01 o
   0   2   9      602.64      602.71     46.86 o
   1   2   9      144.72      133.80     13.38 o
   2   2   9      449.88      492.12     36.52 o
   3   2   9      545.91      548.46     37.39 o
   4   2   9      291.34      291.18     24.64 o
   5   2   9      485.16      510.49     57.68 o
   6   2   9      195.86      227.86     26.83 o
   7   2   9      183.97      178.71     34.19 o
 -14   3   9      254.84      231.92     37.79 o
 -13   3   9       79.50       81.35     26.16 o
 -12   3   9      157.63      167.00     20.69 o
 -11   3   9      820.08      882.80     37.93 o
 -10   3   9      607.72      636.39     48.21 o
  -9   3   9      279.34      291.63     28.12 o
  -8   3   9      253.50      288.09     25.04 o
  -7   3   9      901.58      843.36     34.85 o
  -6   3   9      299.77      317.69     23.87 o
  -5   3   9      196.59      210.72     16.98 o
  -4   3   9      522.57      531.05     60.01 o
  -3   3   9      545.02      526.27     30.55 o
  -2   3   9      567.88      615.62     70.04 o
  -1   3   9       48.26       62.66     11.39 o
   0   3   9       85.34      107.32     14.66 o
   1   3   9      357.92      350.74     34.28 o
   2   3   9      216.50      240.31     29.84 o
   3   3   9       26.12       36.56     22.51 o
   4   3   9      271.13      307.74     27.59 o
   5   3   9      158.91      193.65     25.18 o
   6   3   9        5.21      -17.21     36.39 o
 -13   4   9       19.31       24.74     15.29 o
 -12   4   9        1.51       -4.19     14.19 o
 -11   4   9      120.50      131.36     29.59 o
 -10   4   9      385.05      410.18     24.98 o
  -9   4   9       15.86       31.51     13.84 o
  -8   4   9       67.17       90.08     13.59 o
  -7   4   9      263.18      272.07     23.59 o
  -6   4   9       54.63       44.06     10.84 o
  -5   4   9      136.26       90.17     13.04 o
  -4   4   9       62.83       35.90     13.98 o
  -3   4   9       79.67       81.09     12.80 o
  -2   4   9      236.73      231.07     15.87 o
  -1   4   9       37.59       15.56     11.78 o
   0   4   9       11.82        4.14     25.17 o
   1   4   9       52.31       58.84     22.52 o
   2   4   9       70.25       74.34     26.58 o
   3   4   9       21.99       38.75     35.43 o
   4   4   9       25.72       32.33     38.46 o
   5   4   9        2.21       -5.46     36.09 o
   6   4   9       15.18       37.28     39.34 o
 -13   5   9       24.22       68.80     42.89 o
 -12   5   9        2.34       10.24     16.93 o
 -11   5   9        2.99      -15.14     15.14 o
 -10   5   9       43.20       14.01     21.64 o
  -9   5   9       68.95       43.28     19.32 o
  -8   5   9       49.41       34.07     16.04 o
  -7   5   9      101.25       82.30     16.61 o
  -6   5   9        4.99      -12.24     13.88 o
  -5   5   9       30.49       34.60     13.65 o
  -4   5   9      143.90      109.74     30.80 o
  -3   5   9      107.60      113.80     21.48 o
  -2   5   9      149.98       95.82     17.69 o
  -1   5   9        8.82        8.56     34.03 o
   0   5   9       35.79       62.67     33.66 o
   1   5   9       50.11       46.60     14.32 o
   3   5   9        0.14       23.92     23.25 o
   4   5   9       54.09       77.88     37.21 o
   5   5   9       35.29       59.94     33.44 o
 -12   6   9        0.14      -43.18     43.18 o
 -11   6   9        0.97       13.52     18.81 o
 -10   6   9       34.95       55.69     27.00 o
  -9   6   9        1.18       42.60     18.87 o
  -8   6   9       97.06       91.34     21.22 o
  -7   6   9       62.67       80.43     23.69 o
  -6   6   9       13.07       10.56     21.07 o
  -5   6   9       71.39      105.16     20.20 o
  -4   6   9       73.45       84.62     41.45 o
  -3   6   9      184.22      204.25     22.74 o
  -2   6   9      101.52      110.35     21.56 o
  -1   6   9      223.45      226.83     58.75 o
   0   6   9      191.82      208.01     30.65 o
   1   6   9      237.43      182.03     25.90 o
   2   6   9      102.99      106.84     35.37 o
   3   6   9       39.42       83.19     33.59 o
   4   6   9      360.18      315.76     42.48 o
 -10   7   9      124.64      135.23     39.69 o
  -9   7   9      115.48      112.23     19.55 o
  -8   7   9      414.71      477.75     46.35 o
  -7   7   9      146.54      159.92     27.07 o
  -6   7   9       58.10       35.39     54.78 o
  -5   7   9      472.22      502.90     77.05 o
  -4   7   9      350.21      377.00     68.05 o
  -3   7   9      176.13      281.45     31.60 o
  -2   7   9      122.94      167.19     40.61 o
  -1   7   9      156.20      136.30     20.47 o
   0   7   9      112.62       81.69     17.78 o
   1   7   9      131.91       85.91     19.67 o
   2   7   9      102.70      -14.18     33.37 o
   3   7   9       28.25       -4.28     45.84 o
  -8   8   9       37.65       41.99     36.50 o
  -7   8   9        9.71       17.66     68.46 o
  -6   8   9       94.15      166.72     39.02 o
  -5   8   9       48.63       91.70     27.79 o
  -4   8   9       60.24       62.14     18.75 o
  -3   8   9       54.17       56.46     24.93 o
  -2   8   9       74.73       36.74     27.79 o
  -1   8   9       47.63       17.97     46.84 o
   0   8   9       19.80      -14.83     47.35 o
   1   8   9       35.78       -6.94     16.39 o
 -13   0  10      103.95       91.06     33.26 o
 -12   0  10      103.85       92.30     32.98 o
 -11   0  10      625.40      713.86     66.73 o
 -10   0  10      241.93      360.30     37.99 o
  -9   0  10      480.20      448.51     43.61 o
  -8   0  10      286.33      277.58     28.63 o
  -7   0  10      243.91      317.68     35.64 o
  -6   0  10     1626.82     1845.42    143.45 o
  -5   0  10     1106.57     1291.31     92.54 o
  -4   0  10      644.39      655.23     37.03 o
  -3   0  10      381.50      351.67     30.15 o
  -2   0  10      801.76      832.19     48.25 o
  -1   0  10      843.07      843.53     51.79 o
   0   0  10      844.37      942.21     63.71 o
   1   0  10      645.83      677.77     99.97 o
   2   0  10      544.79      548.30     44.90 o
   3   0  10      666.79      573.89    115.02 o
   4   0  10       59.18      -20.82     27.02 o
   5   0  10      334.29      275.04     52.97 o
 -13   1  10       59.56       41.89     22.36 o
 -12   1  10        1.54        3.78     12.47 o
 -11   1  10       34.70       40.55     13.04 o
 -10   1  10       94.94       85.12     17.53 o
  -9   1  10       31.99       50.62     15.34 o
  -8   1  10      107.20      109.62     15.91 o
  -7   1  10      153.51      171.46     13.70 o
  -6   1  10      120.48      119.98     17.95 o
  -5   1  10       46.26       39.13     10.19 o
  -4   1  10       73.04      106.50     16.18 o
  -3   1  10       10.15       19.25      7.18 o
  -2   1  10       13.15       20.89      7.46 o
  -1   1  10      219.84      250.64     18.15 o
   0   1  10        6.61       29.18     14.48 o
   1   1  10        7.78       13.76     12.07 o
   2   1  10        1.54        6.36     18.80 o
   3   1  10        8.70       36.47     20.08 o
   4   1  10        5.15      -15.64     15.64 o
   5   1  10        3.82       33.66     42.44 o
 -13   2  10        9.05       26.03     23.85 o
 -12   2  10       26.40       31.98     16.68 o
 -11   2  10       11.66      -14.63     14.63 o
 -10   2  10        5.21       50.93     27.56 o
  -9   2  10       10.54       21.29     21.27 o
  -8   2  10        4.33       -1.85     13.61 o
  -7   2  10       40.48       40.55     11.01 o
  -6   2  10        2.01       18.01     10.07 o
  -5   2  10       51.92       45.52     13.56 o
  -4   2  10       21.44       21.59     10.21 o
  -3   2  10        3.11        7.55      6.57 o
  -2   2  10       13.15        9.90      9.34 o
  -1   2  10      175.83      156.89     17.33 o
   0   2  10       83.97       64.14     13.11 o
   1   2  10        1.08       -4.83     13.20 o
   2   2  10        1.15       19.38     24.54 o
   3   2  10       20.93        9.98     18.80 o
   4   2  10      151.24      168.18     20.55 o
   5   2  10        1.02      -28.57     28.57 o
 -12   3  10       95.72       58.36     32.88 o
 -11   3  10       79.74       54.12     22.67 o
 -10   3  10        8.15        6.87     21.12 o
  -9   3  10        1.13      -19.39     19.39 o
  -8   3  10      116.85      109.03     15.77 o
  -7   3  10      154.23      161.67     26.50 o
  -6   3  10       31.07       21.20     37.07 o
  -5   3  10        7.11       32.91     14.12 o
  -4   3  10       44.11       77.78     13.24 o
  -3   3  10        6.58       20.12     10.73 o
  -2   3  10        2.45      -16.53     37.64 o
  -1   3  10       49.10       63.17     13.99 o
   0   3  10       52.09       54.63     35.80 o
   1   3  10        0.74        9.04     29.27 o
   2   3  10        6.09      -18.11     18.11 o
   3   3  10        0.02      -18.16     18.82 o
   4   3  10       13.54      -21.17     25.99 o
 -12   4  10      243.49      254.48     52.51 o
 -11   4  10      228.67      209.95     27.94 o
 -10   4  10      172.34      183.84     33.64 o
  -9   4  10      171.78      213.05     27.40 o
  -8   4  10      401.22      452.03     44.90 o
  -7   4  10      377.22      431.51     34.49 o
  -6   4  10      325.01      433.08     53.95 o
  -5   4  10      650.27      690.11     77.20 o
  -4   4  10      366.34      330.60     23.62 o
  -3   4  10      472.49      488.55     38.27 o
  -2   4  10      188.55      193.02     32.57 o
  -1   4  10      265.42      249.96     46.46 o
   0   4  10      642.62      529.64     67.58 o
   1   4  10      381.12      356.58     52.90 o
   2   4  10      253.63      240.20     40.40 o
   3   4  10      127.77      123.68     37.29 o
   4   4  10      230.47      205.76     45.64 o
 -11   5  10        6.43       26.21     19.28 o
 -10   5  10      140.41      129.65     25.45 o
  -9   5  10       52.55       23.51     20.53 o
  -8   5  10        5.50        7.50     22.57 o
  -7   5  10      194.42      202.43     23.62 o
  -6   5  10        7.75       15.47     22.87 o
  -5   5  10        2.41       -8.65     17.40 o
  -4   5  10       12.97       16.21     18.48 o
  -3   5  10        5.27      -13.73     13.73 o
  -2   5  10      102.86      115.25     18.61 o
  -1   5  10       40.39       88.14     36.32 o
   0   5  10       23.79       54.40     39.64 o
   1   5  10        4.96       18.82     40.30 o
   2   5  10       82.79       27.69     42.52 o
   3   5  10       24.33       21.04     36.02 o
 -10   6  10       34.42       61.12     47.54 o
  -9   6  10       87.00       86.59     30.63 o
  -8   6  10       68.74       36.00     21.87 o
  -7   6  10       43.36       18.65     22.78 o
  -6   6  10      121.22      113.38     33.67 o
  -5   6  10       82.84      112.87     29.58 o
  -4   6  10       63.21       38.37     33.96 o
  -3   6  10        4.90        7.85     17.54 o
  -2   6  10       92.60       92.57     48.99 o
  -1   6  10      430.32      431.13     97.17 o
   0   6  10       51.54       94.42     43.11 o
   1   6  10       15.60      -30.19     30.19 o
  -7   7  10       37.69       96.56     31.15 o
  -6   7  10       30.87      -19.23     44.73 o
  -5   7  10        2.56      -10.48     34.40 o
  -4   7  10       12.48       14.46     23.39 o
  -3   7  10        0.59      -35.36     75.88 o
  -2   7  10        2.77        3.66     19.55 o
  -1   7  10        1.54       14.69     20.67 o
 -11   1  11        5.74        4.77     17.20 o
 -10   1  11        8.43       -1.87     22.91 o
  -9   1  11        1.59        8.17     16.57 o
  -8   1  11        0.91       10.19     15.79 o
  -7   1  11       90.28       80.57     14.86 o
  -6   1  11        3.47        2.23      9.67 o
  -5   1  11        0.88       28.88     13.33 o
  -4   1  11       66.44       53.31      8.16 o
  -3   1  11       16.52       14.58     11.73 o
  -2   1  11       34.98       20.75     11.18 o
  -1   1  11       58.35       35.68     16.98 o
   0   1  11       62.19       81.71     17.06 o
   1   1  11       16.09       17.08     14.78 o
   2   1  11       45.58       88.05     21.92 o
 -11   2  11      201.19      163.74     21.95 o
 -10   2  11      276.28      281.03     24.97 o
  -9   2  11      414.60      392.97     28.52 o
  -8   2  11      395.92      338.23     25.32 o
  -7   2  11      163.37      145.53     16.93 o
  -6   2  11      202.32      219.81     19.58 o
  -5   2  11      391.26      337.23     20.55 o
  -4   2  11      420.88      372.78     28.15 o
  -3   2  11      269.03      269.60     24.04 o
  -2   2  11      239.16      227.88     24.33 o
  -1   2  11      223.69      257.49     25.98 o
   0   2  11      246.29      256.09     35.84 o
   1   2  11      136.68      109.13     20.20 o
   2   2  11      120.30       82.20     18.42 o
 -10   3  11       11.16       16.69     20.83 o
  -9   3  11       17.96       -1.08     17.86 o
  -8   3  11      195.95      199.30     38.16 o
  -7   3  11        1.30       45.44     24.10 o
  -6   3  11        7.95      -11.15     16.29 o
  -5   3  11      119.95      104.22     16.16 o
  -4   3  11       22.86        8.54     18.97 o
  -3   3  11       57.74       56.65     17.23 o
  -2   3  11      136.23      104.48     24.46 o
  -1   3  11       28.50       12.04     23.88 o
   0   3  11        2.50       39.33     46.72 o
   1   3  11      129.88       92.14     23.43 o
  -9   4  11        6.75       15.27     19.44 o
  -8   4  11       24.78       13.66     17.45 o
  -7   4  11       15.22       11.00     17.28 o
  -6   4  11        3.66       51.19     24.61 o
  -5   4  11       61.55       77.03     21.37 o
  -4   4  11      104.21      146.77     39.65 o
  -3   4  11       32.24       45.69     43.63 o
  -2   4  11       38.77       12.62     26.65 o
  -1   4  11        6.53       17.20     40.38 o
   0   4  11       92.70       21.12     20.10 o
  -8   5  11        0.11      -12.33     29.23 o
  -7   5  11       12.05       23.46     51.56 o
  -6   5  11        9.44       17.95     24.65 o
  -5   5  11        5.58      -10.99     30.59 o
  -4   5  11        1.99      -10.18     16.82 o
  -2   5  11        0.54       24.28     26.94 o
  -1   5  11       77.41       53.67     42.30 o
  -8   0  12      298.90      280.62     39.78 o
  -7   0  12       86.87       79.84     21.30 o
  -6   0  12      140.69      165.87     25.82 o
  -5   0  12       98.93      101.89     34.85 o
  -4   0  12      123.44      125.99     25.10 o
  -3   0  12      156.14      223.17     30.49 o
  -2   0  12       66.17       65.35     19.88 o
  -8   1  12       77.22       79.13     24.28 o
  -7   1  12      151.63      138.05     19.78 o
  -6   1  12      132.98      127.87     23.48 o
  -5   1  12       90.30       56.16     20.34 o
  -4   1  12      133.50      135.99     17.15 o
  -3   1  12      163.75      196.69     25.85 o
  -2   1  12      144.99      157.01     32.22 o
  -7   2  12       48.54       38.11     15.19 o
  -6   2  12       14.24        1.54     13.51 o
  -5   2  12        4.51      -15.57     28.42 o
  -4   2  12       11.51       -6.71     21.92 o
  -3   2  12       44.88       37.47     17.41 o
 
